# Supplementary material for: Mining the Biomarker Potential of the Urine Peptidome: From Amino Acids Properties to Proteases
Source: Int J Mol Sci. 2021 May 31;22(11):5940. doi: 10.3390/ijms22115940 (PMC8197949; doi:10.3390/ijms22115940)
Supplement: Supplementary file 1 [file ijms-22-05940-s001.zip]

Archive with 7 entries (7 files):
- Supplemental Figure 1.tif
- Table S1.xlsx
- Table S2.xlsx
- Table S3.xlsx
- Table S4.xlsx
- Table S5.xlsx
- Table S6.xlsx
