# Supplementary material for: Mining the Biomarker Potential of the Urine Peptidome: From Amino Acids Properties to Proteases
Source: Int J Mol Sci. 2021 May 31;22(11):5940. doi: 10.3390/ijms22115940 (PMC8197949; doi:10.3390/ijms22115940)
Supplement: Supplementary file 1 [file ijms-22-05940-s001.zip › Table S1.xlsx]

## Sheet: 1
Study characteristics				Disease characteristics		Discovery phase						not peaks	Validation phase					Methods			Performance (only applies to peptide panel, not for individual inqueries)									Observations
Title	PMID	E-Pub year	Last author	Class	Condition	N controls	N condition 1	N proteins identified	N peptides identified	Comparison test	N proteins respective to DE peptides	DE peptides	N controls	N condition 1	N signature proteins	N signature peptides	N sequenced signature peptides	Identification	Sequencing strategy	Biomarker assessment	Performance test	AUC	95% CI	p-value	OR	95% CI	p-value	Sensitivity %	Specificity %
Urine Peptidomic Biomarkers for Diagnosis of Patients With Systematic Lupus Erythematosus	28474961	2017	Wei R	Renal	Lupus nephritis	58	36			Wilcoxcon rank sum test + Benjamini and Hochberg multiple test correction		95	23	22	13	65	47	CE-ESI-TOF-MS	CE-ESI-Hybrid LTQ/Orbitrap FTMS analyzer	SVM Mosa Cluster	C-statistics	0.8	0,65-0,90	< 0,0001				83	73
Alterations in Urinary Collagen Peptides in Lupus Nephritis Subjects Correlate With Renal Dysfunction and Renal Histopathology	28339802	2017	Burkly LC	Renal	Lupus nephritis	93	36		1577	Kruskal–Wallis test + Dunn test + Benjamini and Hochberg multiple test correction	78	300						CE-MS	nanoLC-MS/MS + CE-MS/MS											N controls include controls and SLE without renal involvement
Urinary Peptide Biomarker Panel Associated With an Improvement in Estimated Glomerular Filtration Rate in Chronic Kidney Disease Patients	28992073	2017	Spasovski G	Renal	Chronic kidney disease	118	251			t-test + Benjamini and Hochberg multiple test correction		141	59	125	41	141	141	CE-MS	CE-MS/MS	SVM Modular Open Systems Approach Cluster	C-statistics	0.854	0,794-0,901	at least < 0,05				81	81
Does urinary peptide content differ between COPD patients with and without inherited alpha-1 antitrypsin deficiency?	28331304	2017	Janciauskiene S	Respiratory	Chronic obstructive pulmonary disease with Alpha-1-antitrypsin deficiency	7	12		4200	Mann-Whitney U test + FDR	36	66						CE-TOF-MS												The authors refer to some models with some peptides but they don't give details on those models (particularly exactly which peptides are considered)
An untargeted approach for the analysis of the urine peptidome of women with preeclampsia	27109351	2016	Sukhikh GT	Cardiovascular	Preeclampsia	10	20		1786	Mann-Whitney U test + Bonferroni multiple test correction	8	35						nanoHPLC-LTQ-FT-MS/MS	nanoHPLC-LTQ-FT-MS/MS											N cases include 10 pregnant women with mild and 10 with severe PE
Urine peptidome analysis predicts risk of end-stage renal disease and reveals proteolytic pathways involved in autosomal dominant polycystic kidney disease progression	27382111	2016	Kistler AD	Renal	End-stage renal disease in the setting of autosomal dominant polycystic kidney disease	39	21		2247	t-test + Benjamini and Hochberg multiple test correction	11	16	114	28	11	20	16	CE-TOF-MS	nanoHPLC-ESI-Orbitrap FTMS analyzer	SVM Mosa Cluster	C-statistics	0.86	0,79-0,91	< 0,0001				86	71	There are two other biomarker models, the one tested with the higher number of individuals was selected
Tumor size, stage and grade alterations of urinary peptidome in RCC	26482227	2015	Magni F	Cancer	Renal cell cancer	137	117			Spearman rank-order correlation	21	21						MALDI-TOF-MS	nanoHPLC-ESI-Q-TOF											The correlation of peptide expression with tumor size, stage and grade was assessed
Urinary Peptidomics Identifies Potential Biomarkers for Major Depressive Disorder	24661976	2014	Xie P	Mental	Major Depressive Disorder	28	42			Mann-Whitney U test	11	17	13	24	4	5	4	MALDI-TOF-MS	nanoHPLC-QTOF	Genetic algorithm + K-nearest neighbor algorithm	C-statistics			at least < 0,05				91.7	84.6	No general AUC for the diagnostic model is given, instead the AUC is given for each of 5 peaks (4 peptides identified), ranging from 0,685-0,783)
Naturally Occurring Human Urinary Peptides for Use in Diagnosis of Chronic Kidney Disease	20616184	2010	Schmitt-Kopplin P	Renal	Chronic kidney disease	379	230		444	Mann-Whitney U test + FDR	30	273	34	110	30	273	273	CE-TOF-MS + CE-ESI-FT-ICR-MS	CE-MALDI-TOF/TOF + CE-ESI-Q-TOF + nanoHPLC-ESI-LTQ (MS/MS in all cases)	SVM Mosa Cluster	C-statistics	0.955		at least < 0,05				85.5	100	The number of signature peptides is the same of the number of sequenced peptides, because that was an initial criterion for the selection of the putative biomarkers
Discovery and verification of urinary peptides in type 2 diabetes mellitus with kidney injury	26846977	2016	Zhang M	Renal	Type 2 diabetic nephropathy	30	28			t-test	4	6	52	34				MALDI-TOF-MS	nanoUPLC-ESI-LTQ Orbitrap											i) The 34 patients (with microalbuminuria) in the validation phase are divided in two subgroups according to the Albumin/Cr ratio: 26 with a ratio between 30-100mg/g and 8 between 100-300mg/g; ii) C-statistics was used in the discovery phase and, thus, disregarded
Two Urinary Peptides Associated Closely With Type 2 Diabetes Mellitus	25902048	2015	Lei T	Metabolic	Type 2 diabetes mellitus	29	49			Mann-Whitney U test	2	2						MALDI-TOF-MS	nanoUPLC-ESI-LTQ Orbitrap											A Kruskal-Wallis test was also used to detect subgroup differences
Urinary Signatures of Renal Cell Carcinoma Investigated by Peptidomic Approaches	25202906	2014	Magni F	Cancer	Renal cell cancer	153	137			Not specified			61	55	7	12	8	MALDI-TOF-MS	MALDI-TOF/TOF + nanoHPLC-ESI-Q-TOF	SVM Rapid Miner	C-statistics	0.89		at least < 0,05				76.4	86.9	Controls include patients with benign masses
Urinary Proteomic Biomarkers for Diagnosis and Risk Stratification of Autosomal Dominant Polycystic Kidney Disease: A Multicentric Study	23326375	2013	Chapman AB	Renal	Autosomal dominant polycystic kidney disease	189	41		657	t-test + Benjamini and Hochberg multiple test correction	46	209	86	224	19	142	57	CE-TOF-MS	nanoHPLC-ESI-Orbitrap FTMS analyzer	SVM Mosa Cluster	C-statistics	0.95	0,92-0,98	at least < 0,05				84.4	94.2
The C-Terminal Fragment of Prostate-Specific Antigen, a 2331 Da Peptide, as a New Urinary Pathognomonic Biomarker Candidate for Diagnosing Prostate Cancer	25233230	2014	Ogawa O	Cancer	Prostate cancer	12	15			Orthogonal partial least square discriminant analysis	1	1	19	50	1	1	1	MALDI-DIT-TOF-MS	MALDI-DIT-TOF-MS/MS	Quantitative MALDI-DIT-TOF-MS/MS	C-statistics	0.747	0,60-0,89	at least < 0,05				86	57.9	Limits of the 95% CI calculated from the given standard error
Assessment of high‐throughput high‐resolution MALDI‐TOF‐MS of urinary peptides for the detection of muscle‐invasive bladder cancer	21805675	2011	Ward DG	Cancer	Bladder cancer	127	751	80	638	Mann-Whitney U test + AUC > 0,7	4	8						MALDI-TOF-MS	RP-HPLC-MALDI-TOF/TOF											Controls include patients with non-urothelial carcinoma and with non-muscle-invasive urothelial carcinoma
Analysis of the urinary peptidome associated with Helicobacter pylori infection	21350710	2011	Zhang JZ	Infection	Helicobacter pylori infection	74	63			Several algorithms	1	1						MALDI-TOF-MS	nanoUPLC-ESI-LTQ Orbitrap											Used algorithms: Genetic algorithm + Quick classifier + Supervised Neural mathematical algorithms + k-nearest neighbor classification + maximal number of generations
Novel Automated Biomarker Discovery Work Flow for Urinary Peptidomics	18988752	2008	Mayboroda OA	Infection	Schistosoma haematobium infection	5	5	2	2	Manual inspection of spectra	1	1						MALDI-FT-ICR-MS	nanoHPLC-ESI-HCT Ultra IT MS/MS
A diagnostic algorithm combining clinical and molecular data distinguishes Kawasaki disease from other febrile illnesses	22145762	2011	Cohen HJ	Cardiovascular	Acute Kawasaki disease	23	23			Spectral counting difference	76	139	30	30	9	13	13	MUDPIT-FT-ICR-MS/MS	LC-MALDI-TOF/TOF	SVM	C-statistics	0.919		at least < 0,05
Urinary Peptidome May Predict Renal Function Decline in Type 1 Diabetes and Microalbuminuria	19643930	2009	Klein JB	Renal	Type 1 diabetic nephropathy	40	21		825	Fisher exact test + logistic regression	6	6						nanoHPLC-MALDI-TOF-MS	MALDI-TOF/TOF
Multicentre prospective validation of a urinary peptidome-based classifier for the diagnosis of type 2 diabetic nephropathy	24589724	2014	Jankowski J	Renal	Type 2 diabetic nephropathy								78	87		29	207	CE-TOF-MS	MALDI-FT-ICR-MS/MS	SVM Mosa Cluster	C-statistics	0.95	0,90-0,98	at least < 0,05						Data is presented in the validation phase since the classifier CDK273 had been previously validated
Discovery and validation of urinary biomarkers for detection of renal cell carcinoma	24374379	2013	Merseburger AS	Cancer	Renal cell cancer	68	40			Wilcoxon rank sum test + Benjamini and Hochberg multiple test correction	22	40	46	30	22	86	40	CE-TOF-MS	nanoHPLC-Orbitrap MS/MS	SVM Mosa Cluster	C-statistics	0.87	0,77-0,94	0.0001				77	85	The classification model selected was the one consisting only of sequenced peptides (40) not the one considering all peptides (86), for consistency to the remaining studies
Human urine biomarkers of renal cell carcinoma evaluated by ClinProt	21136904	2008	Magni F	Cancer	Renal cell cancer	20	20			t-test + ANOVA and Wilcoxon/Kruskal-Wallis test	1	1	9	19	1	3	1	MALDI-TOF-MS	microHPLC-ESI-IT MS/MS	Genetic algorithm + SVM	C-statistics			at least < 0,05				85	100	No general AUC for the diagnostic model is given, instead the AUC is given for each of 3 peaks (1 peptide identified), ranging from 0,84-0,9)
Urinary excretion of twenty peptides forms an early and accurate diagnostic pattern of acute kidney injury	20827258	2010	Herget-Rosenthal S	Renal	Acute kidney injury	14	16			Wilcoxon rank sum test + Benjamini and Hochberg multiple test correction		64	18	13	6	20	20	CE-TOF-MS	nanoHPLC-ESI-LTQ IT MS/MS	SVM Mosa Cluster	C-statistics	0.9	0,76,-0,97	0.0001				94	82	An additional validation set of patients was used, the one tested with the highest number of individuals was selected
Novel Urinary Peptidomic Classifier Predicts Incident Heart Failure	28784649	2017	Staessen JA	Cardiovascular	Heart failure	192	95	157	658	Wilcoxon rank sum test + Benjamini and Hochberg multiple test correction	17	59	158	17	17	96	59	CE-TOF-MS	CE-MS/MS + HPLC-MS/MS	SVM Mosa Cluster	C-statistics	0.7	0,56-0,82	0.0047
Mining the human urine proteome for monitoring renal transplant injury	27165815	2016	Sarwal MM	Autoimmune	Acute rejection of kidney transplant	40	40	1719	>26400	Dunnett test + Bonferroni multiple test correction	355		47	42	11	11	11	nanoHPLC-ESI-LTQ Orbitrap MS/MS (label-free and iTRAQ)	nanoUPLC-ESI-SRM	Dunnett test + G test	C-statistics	0.939	0,933-0,945	at least < 0,05						In the discovery phase, only DEPs, not peptides, are presented. Only proteins with adj p-value < 0,05 were considered
Mining the human urine proteome for monitoring renal transplant injury	27165815	2016	Sarwal MM	Infection	BK virus nephritis	17	40	1719	>26400	Dunnett test + Bonferroni multiple test correction	108		16	42	12	12	12	nanoHPLC-ESI-LTQ Orbitrap MS/MS (label-free and iTRAQ)	nanoUPLC-ESI-SRM	Dunnett test + G test	C-statistics	0.832	0,822-0,842	at least < 0,05						In the discovery phase, only DEPs, not peptides, are presented. Only proteins with adj p-value < 0,05 were considered
Mining the human urine proteome for monitoring renal transplant injury	27165815	2016	Sarwal MM	Renal	Chronic allograft nephropathy or dysfunction	40	40	1719	>26400	Dunnett test + Bonferroni multiple test correction	134		46	42	11	12	12	nanoHPLC-ESI-LTQ Orbitrap MS/MS (label-free and iTRAQ)	nanoUPLC-ESI-SRM	Dunnett test + G test	C-statistics	0.995	0,995-0,995	at least < 0,05						In the discovery phase, only DEPs, not peptides, are presented. Only proteins with adj p-value < 0,05 were considered
Urinary Proteomic Biomarkers in Coronary Artery Disease	17951555	2007	Dominiczak AF	Cardiovascular	Coronary artery disease	20	30			Amplitude distribution of CE-MS data	8	38	12	47	2	15	5	CE-ESI-TOF-MS	nanoHPLC-ESI-Hybrid LTQ/Orbitrap	Mann-Whitney U test + Linear classifier algorithm (based on CE-MS signal amplitude)	C-statistics	0.94		at least < 0,05				98	83
Urinary proteome analysis in hypertensive patients with left ventricular diastolic dysfunction	22789915	2012	Staessen Ja	Cardiovascular	Left ventricular diastolic dysfunction and hypertension	19	19			Wilcoxon rank sum test + Benjamini and Hochberg multiple test correction	3	3	16	16	36	85	70	CE-ESI-TOF-MS	nanoHPLC-ESI-Orbitrap FTMS analyzer	SVM Mosa Cluster	C-statistics	0.84	0,70-0,98	0.001				69	94	Despite only 3 peptides remained signficant after correction for multiple testing, the authors included all initially dysregulated peptides into the biomarker panel
Left ventricular diastolic function in relation to the urinary proteome: A proof-of-concept study in a general population	25065337	2014	Kuznetsova T	Cardiovascular	Left ventricular diastolic dysfunction								98	98	36	85	71	CE-ESI-TOF-MS	unspecified	SVM Mosa Cluster	Logistic regression				2.64	1,84-3,81	< 0,0001	66.9	56.7	Data is presented in the validation phase since the HF1 classifier had been previously validated; Diastolic dysfunction considered as impaired relaxation or increased filling pressure (n = 163) [3rd model]
Left ventricular diastolic function in relation to the urinary proteome: A proof-of-concept study in a general population	25065337	2014	Kuznetsova T	Cardiovascular	Left ventricular diastolic dysfunction	98	98			z test + multiple test correction	91	351						CE-ESI-TOF-MS	unspecified	SVM Mosa Cluster	Logistic regression				3.76	2,61-5,43	< 0,0001	65.6	66.3	Diastolic dysfunction considered as impaired relaxation or increased filling pressure (n = 163) [3rd model]
Urinary Proteomics Pilot Study for Biomarker Discovery and Diagnosis in Heart Failure with Reduced Ejection Fraction	27308822	2016	Schou M	Cardiovascular	Heart failure with reduced ejection fraction	29	33			Wilcoxon rank sum test + Benjamini and Hochberg multiple test correction	18	65	552	94	18	103	65	CE-ESI-TOF-MS	HPLC-Q-TOF-MS/MS	SVM Mosa Cluster	C-statistics	0.972	0,957-0,984	< 0,0001				93.6	92.9	The performance data regards to HFrEF103 classifier, as this showed the best overall performance
The feasibility of MS and advanced data processing for monitoring Schistosoma mansoni infection	21137067	2010	Deelder AM	Infection	Schistosoma mansoni infection	37	127			t-test or Mann-Whitney + Kolmogorov-Smirnov	1	1						MALDI-TOF-MS	nanoHPLC-ESI-HCT IT MS/MS	Discrete Wavelet Transformation with SVM and Genetic Algorithm										No overall performance test is shown, instead cross validation or classification results are presented for children and adults, separately
Application of Label-free Quantitative Peptidomics for the Identification of Urinary Biomarkers of Kidney Chronic Allograft Dysfunction	19357086	2009	Cutillas PR	Renal	Chronic allograft nephropathy or dysfunction	14	18			Kruskal–Wallis test + Mann-Whitney U test	2	2	18	21	2	2	2	nanoHPLC-ESI-Q-TOF MS/MS		Discriminant analysis	C-statistics							70	70
Deciphering the peptidome of urine from ovarian cancer patients and healthy controls	24982608	2014	Kulasingam V	Cancer	Ovarian cancer	6	6	713	4607	Uniqueness	333	3186						nanoHPLC-ESI-LTQ Orbitrap MS/MS	nanoHPLC-ESI-LTQ Orbitrap MS/MS											No biomarker analysis performed
Urinary peptidomics analysis reveals proteases involved in diabetic nephropathy	29123184	2017	Vlahou A	Renal	Diabetic nephropathy	118	121		1385	Mann-Whitney U test + Benjamini and Hochberg multiple test correction	78	302						CE-ESI-TOF-MS	nanoHPLC-Orbitrap MS/MS											No biomarker analysis performed
Urine Peptidomic and Targeted Plasma Protein Analyses in the Diagnosis and Monitoring of Systemic Juvenile Idiopathic Arthritis	21124648	2010	Mellins ED	Autoimmune	Systemic juvenile idiopathic arthritis	73	20			t-test + Mann-Whitney U test + FDR	8	17	46	20	8	17	17	HPLC-MALDI-TOF-MS	MALDI-TOF/TOF and LTQ-Orbitrap MS/MS	Nearest shrunken centroid algorithm + Bootstrapping	C-statistics	0.999								i) Controls included patients with non-systemic manifestation of the disease, patients in quiescence or remission, Kawasaki disease and febrile illnesses; ii) Validation not performed in an independent population, but rather by bootstrapping
Fetal Urinary Peptides to Predict Postnatal Outcome of Renal Disease in Fetuses with Posterior Urethral Valves (PUV)	23946195	2013	Schanstra JP	Renal	End-stage renal disease in the setting of posterior urethral valves	15	13			Wilcoxon rank sum test + Benjamini and Hochberg multiple test correction	10	20	22	16	8	12	12	CE-MS	CE-MS/MS	SVM type C-SV	C-statistics	0.94	0,82-0,99					88	95
A novel urine peptide biomarker-based algorithm for the prognosis of necrotising enterocolitis in human infants	24048736	2013	Moss RW	Bowel	Necrotising enterocolitis	17	11			t-test + Mann-Whitney U test	12	14	27	10	1	3	3	LC-MALDI-TOF/TOF + LC-LTQ-Orbitrap-MS/MS	MRM QqQ MS/MS	Nearest shrunken centroid algorithm + Linear Discriminant Analysis	C-statistics	0.858
Proteomic patterns predict acute graft-versus-host disease after allogeneic hematopoietic stem cell transplantation	17339419	2007	Ganser A	Autoimmune	Acute graft-versus-host disease	23	10			Frequency + Amplitude	2	3	480	119	2	31	3	CE-ESI-TOF-MS	CE-MALDI-TOF/TOF	SVM + Bootstrapping	C-statistics	0.85						83.1	75.7	The numbers of patients in the validation phase are actually lower, but more than one sample was used from some patients
Urinary Proteomics in Diabetes and CKD	18448586	2008	Rossing P	Metabolic	Type 1 diabetes mellitus	30	30			t-test + Bonferroni multiple test correction	2	9	35	59	2	40	9	CE-MS	LC-Q-TOF MS/MS	SVM Mosa Cluster	C-statistics							89	91
Urinary Proteomics in Diabetes and CKD	18448586	2008	Rossing P	Renal	Diabetic nephropathy	30	30			t-test + Bonferroni multiple test correction	13	32	35	35	10	65	23	CE-MS	LC-Q-TOF MS/MS	SVM Mosa Cluster	C-statistics							97	97
Identification and Validation of Urinary Biomarkers for Differential Diagnosis and Evaluation of Therapeutic Intervention in Anti-neutrophil Cytoplasmic Antibody-associated Vasculitis	19564150	2009	Mischak H	Autoimmune	Anti-neutrophil cytoplasmic antibody-associated vasculitis	425	18			t-test + Bonferroni and Benjamini-Hochberg multiple test corrections	16	58	30	10	9	18	18	CE-ESI-TOF-MS	LC-MS/MS	SVM Mosa Cluster + Linear combination	C-statistics	0.893						90	90	i) Controls included patients with disease in remission; ii) Performance data is presented for the best model, in this case, the linear combination model; iii) Biomarkers for disease monitoring not included, only those regarding diagnosis
Urinary Collagen Fragments Are Significantly Altered in Diabetes: A Link to Pathophysiology	20927192	2010	Snell-Bergeon JK	Metabolic	Diabetes mellitus								315	382	15	261	100	CE-ESI-TOF-MS	CE-MS/MS + HPLC-MS/MS	SVM Mosa Cluster	C-statistics	0.94	0,92-0,95	< 0,0001						Data is presented in the validation phase since the 'diabetes7' classifier had been previously validated
Urinary Collagen Fragments Are Significantly Altered in Diabetes: A Link to Pathophysiology	20927192	2010	Snell-Bergeon JK	Metabolic	Type 1 diabetes mellitus versus type 2 diabetes mellitus	42	68			t-test + Benjamini and Hochberg multiple test correction	7	40	40	68	7	131	40	CE-ESI-TOF-MS	CE-MS/MS + HPLC-MS/MS	SVM Mosa Cluster	C-statistics	0.88	0,81-0,94							Controls are patients with T2D
Urinary Collagen Fragments Are Significantly Altered in Diabetes: A Link to Pathophysiology	20927192	2010	Snell-Bergeon JK	Metabolic	Type 1 diabetes mellitus versus type 2 diabetes mellitus								206	163	7	131	40	CE-ESI-TOF-MS	CE-MS/MS + HPLC-MS/MS	SVM Mosa Cluster	C-statistics	0.85	0,81-0,88							i) Controls are patients with T2D; ii) Data is presented as validation, because it is a second validation set of the previous study (patients with T1D or T2D, with renal impairment)
Diagnosis of subclinical and clinical acute T‐cell‐mediated rejection in renal transplant patients by urinary proteome analysis	21538920	2011	Gwinner W	Autoimmune	Acute rejection of kidney transplant	23	16			Wilcoxon rank sum test + Benjamini and Hochberg multiple test correction + AdaBoost	2	4	36	28	2	14	4	CE-ESI-TOF-MS	nanoHPLC-ESI-LTQ IT MS/MS	SVM Mosa Cluster	C-statistics	0.91	0,82-0,97	0.0001				93	78
Urinary Proteomics for Prediction of Preeclampsia	21199994	2011	Delles C	Cardiovascular	Preeclampsia	17	18			Wilcoxon rank sum test + Benjamini and Hochberg multiple test correction	8	13	86	45	8	50	13	CE-ESI-TOF-MS	HPLC-MS/MS	SVM Mosa Cluster	C-statistics									The classification performance (AUC, sensitivity and specificity) was only shown for the training set
Proteomic analysis for the assessment of diabetic renal damage in humans	15281910	2004	Fliser D	Renal	Type 2 diabetic nephropathy	39	112			2W-ANOVA + t-test + Bonferroni multiple test correction	3	3						CE-ESI-TOF-MS	CE-MALDI-TOF/TOF	Frequency										i) Cases are patients with T2D and different degrees of albuminuria (3 groups); ii) The authors may have identified more sequences from the 80 polypeptides dicriminating the 4 groups, but only 3 sequences are shown
Impact of diabetic nephropathy and angiotensin II receptor blockade on urinary polypeptide patterns	15954909	2005	Kaiser T	Renal	Type 2 diabetic nephropathy	40	18			Frequency + Amplitude	5	11						CE-ESI-TOF-MS	CE-MALDI-TOF/TOF											Controls are patients with normoalbuminuria
Evaluation of Urine Proteome Pattern Analysis for Its Potential To Reflect Coronary Artery Atherosclerosis in Symptomatic Patients	19053529	2009	Peter K	Cardiovascular	Coronary artery disease	14	10			Frequency + Amplitude + Whitney-Mann test	2	8	12	26				CE-ESI-TOF-MS	nanoHPLC-LTQ Orbitrap MS/MS + nanoHPLC-ESI-HCT Ultra IT MS/MS	Linear classifier algorithm	C-statistics	0.85		< 0,0001				81	92
A urinary peptide biomarker set predicts worsening of albuminuria in type 2 diabetes mellitus	23086559	2012	Heerspink HJL	Renal	Type 2 diabetic nephropathy	44	44			ANOVA + Bonferroni post hoc test	10	54	44	44	30	273	273	CE-MS	unspecified	SVM	Logistic regression				1.35		0.035			i) Cases include patients which have worsened albuminuria; ii) The authors validated a previously published peptide classifier, CKD273, in a different population
Identification of a unique urinary biomarker profile in patients with autosomal dominant polycystic kidney disease	19340089	2009	Serra AL	Renal	Autosomal dominant polycystic kidney disease	86	17			t-test + Benjamini and Hochberg multiple test correction	10	38	691	24	4	38	6	CE-ESI-TOF-MS	nanoHPLC-ESI-LTQ IT + nanoHPLC-ESI-LTQ Orbitrap (MS/MS in all cases)	SVM Mosa Cluster	C-statistics	0.91		at least < 0,05				87.5	85.6	Specificity was recalculated based on the aditional controls included apart from the 35 initial ones
SERPINA1 Peptides in Urine as A Potential Marker of Preeclampsia Severity	32019243	2020	Sukhikh G	Cardiovascular	Preeclampsia	35	44		248	Mann-Whitney U test + Bonferroni multiple test correction	1	7						nanoHPLC-ESI-LTQ-FT Ultra MS/MS	nanoHPLC-ESI-LTQ-FT Ultra MS/MS											i) Controls include healthy pregnant women as well as pregnant women with chronic hypertension; ii) perfomance not included because it was not tested in an independent population
Peptidomic Analysis of Urine From Youths With Early Type 1 Diabetes Reveals Novel Bioactivity of Uromodulin Peptides In Vitro	31879271	2019	Konvalinka	Metabolic	Type 1 diabetes mellitus	15	15	731	6323	t-test + Benjamini and Hochberg multiple test correction	2	5	15	15	1	7	7	nanoHPLC-ESI-Hybrid Q/Orbitrap MS/MS	MRM nanoHPLC-Hybrid Q/Orbitrap MS/MS
Urinary peptidomics and bioinformatics for the detection of diabetic kidney disease	31988353	2020	Silveiro SP	Renal	Type 2 diabetic nephropathy	22	38	100	1080	Mann-Whitney U test + Benjamini and Hochberg multiple test correction	4	11	22	38	36	300	300	nanoUPLC-Q-TOF MS/MS	nanoUPLC-Q-TOF MS/MS	Random Forest	C-statistics	0.746						95	34.5	i) Controls include patients with normal urinary albumin excretion and patients with less serious microalbuminuria; ii) Validation not performed in an independent population, but rather by random forest w/ bootstrapping
Quantitative Urinary Proteome Analysis for Biomarker Evaluation in Chronic Kidney Disease	19012428	2009	Metzger J	Renal	Diabetic nephropathy								59	21	2	8	8	CE-ESI-TOF-MS												i) The peptides were selected from the study of Schmitt-Kopplin P et al. The sequences were already known. ii) No overall performance data is shown; iii) Controls include patients with diabetes with either normo- or microalbuminuria and healthy controls
Evaluation of Urinary Biomarkers for Coronary Artery Disease, Diabetes, and Diabetic Kidney Disease	19132849	2009	Mischak H	Cardiovascular	Coronary artery disease								19	19	2	15	5	CE-ESI-TOF-MS			Logistic regression				2.2	1,3-5,2	0.0016			i) Data is presented as a validation phase, because the authors tested previously reported biomarkers in an independent population; ii) The validation of other panels towars other conditions (diabetes and diabetic nephropathy) was not included because no direct metric is presented to validate those biomarkers for those conditions, only pearson correlations to GFR and related variables is depicted
Urinary Proteomic Diagnosis of Coronary Artery Disease: Identification and Clinical Validation in 623 Individuals	20811296	2010	Dominiczak AF	Cardiovascular	Coronary artery disease	382	204			t-test + Benjamini and Hochberg multiple test correction	12	49	67	71	12	238	49	CE-ESI-TOF-MS	CE-MS/MS + nanoHPLC-ESI-Hybrid LTQ/Orbitrap	SVM Mosa Cluster	C-statistics	0.87	0,81-,0,92	< 0,0001				79	88	The number of patients in the discovery phase are actually lower, but more than one sample was used from some patients
A pilot study of urinary peptides as biomarkers for intelligence in old age	Absent in PubMed	2010	Deary IJ	Mental	Low cognitive ability	20	20			Wilcoxon t-test + Benjamini and Hochberg multiple test correction	4	8						CE-ESI-TOF-MS	nanoHPLC-ESI-LTQ MS/MS	SVM Mosa Cluster										None of the DE peptides passed the multiple test correction, however these peptides were considered by the authors
