# Supplementary material for: Mining the Biomarker Potential of the Urine Peptidome: From Amino Acids Properties to Proteases
Source: Int J Mol Sci. 2021 May 31;22(11):5940. doi: 10.3390/ijms22115940 (PMC8197949; doi:10.3390/ijms22115940)
Supplement: Supplementary file 1 [file ijms-22-05940-s001.zip › Table S2.xlsx]

## Sheet: 2
Title	Peptides Discovery	Peptides Validation	Selection	Reason
Urine Peptidomic Biomarkers for Diagnosis of Patients With Systematic Lupus Erythematosus	95	47	Validation	Differentially expressed peptides in the discovery phase were not available
Alterations in Urinary Collagen Peptides in Lupus Nephritis Subjects Correlate With Renal Dysfunction and Renal Histopathology	300		Discovery	First criterion
Urinary Peptide Biomarker Panel Associated With an Improvement in Estimated Glomerular Filtration Rate in Chronic Kidney Disease Patients	141	141	Discovery	First criterion
Does urinary peptide content differ between COPD patients with and without inherited alpha-1 antitrypsin deficiency?	66		Discovery	First criterion
An untargeted approach for the analysis of the urine peptidome of women with preeclampsia	35		Discovery	First criterion
Urine peptidome analysis predicts risk of end-stage renal disease and reveals proteolytic pathways involved in autosomal dominant polycystic kidney disease progression	16	16	Discovery	First criterion
Tumor size, stage and grade alterations of urinary peptidome in RCC	21		Discovery	First criterion
Urinary Peptidomics Identifies Potential Biomarkers for Major Depressive Disorder	17	4	Discovery	First criterion
Naturally Occurring Human Urinary Peptides for Use in Diagnosis of Chronic Kidney Disease	273	273	Discovery	First criterion
Discovery and verification of urinary peptides in type 2 diabetes mellitus with kidney injury	6		Discovery	First criterion
Two Urinary Peptides Associated Closely With Type 2 Diabetes Mellitus	2		Discovery	First criterion
Urinary Signatures of Renal Cell Carcinoma Investigated by Peptidomic Approaches		8	Validation	Peptide identification was performed after validation in the independent population
Urinary Proteomic Biomarkers for Diagnosis and Risk Stratification of Autosomal Dominant Polycystic Kidney Disease: A Multicentric Study	209	57	Discovery	First criterion
The C-Terminal Fragment of Prostate-Specific Antigen, a 2331 Da Peptide, as a New Urinary Pathognomonic Biomarker Candidate for Diagnosing Prostate Cancer	1	1	Discovery	First criterion
Assessment of high‐throughput high‐resolution MALDI‐TOF‐MS of urinary peptides for the detection of muscle‐invasive bladder cancer	8		Discovery	First criterion
Analysis of the urinary peptidome associated with Helicobacter pylori infection	1		Discovery	First criterion
Novel Automated Biomarker Discovery Work Flow for Urinary Peptidomics	1		Discovery	First criterion
A diagnostic algorithm combining clinical and molecular data distinguishes Kawasaki disease from other febrile illnesses	139	13	Discovery	First criterion
Urinary Peptidome May Predict Renal Function Decline in Type 1 Diabetes and Microalbuminuria	6		Discovery	First criterion
Multicentre prospective validation of a urinary peptidome-based classifier for the diagnosis of type 2 diabetic nephropathy	207	207	Discovery	First criterion	In the table 1, data is presented as validation because the peptides have been used before
Discovery and validation of urinary biomarkers for detection of renal cell carcinoma	40	40	Discovery	First criterion
Human urine biomarkers of renal cell carcinoma evaluated by ClinProt	1	1	Discovery	First criterion
Urinary excretion of twenty peptides forms an early and accurate diagnostic pattern of acute kidney injury	64	20	Validation	Differentially expressed peptides in the discovery phase were not available	(supplementary table not available)
Novel Urinary Peptidomic Classifier Predicts Incident Heart Failure	59	59	Discovery	First criterion
Mining the human urine proteome for monitoring renal transplant injury		11	Validation	Differentially expressed peptides in the discovery phase were not available
Mining the human urine proteome for monitoring renal transplant injury		12	Validation	Differentially expressed peptides in the discovery phase were not available
Mining the human urine proteome for monitoring renal transplant injury		12	Validation	Differentially expressed peptides in the discovery phase were not available
Urinary Proteomic Biomarkers in Coronary Artery Disease	38	5	Discovery	First criterion
Urinary proteome analysis in hypertensive patients with left ventricular diastolic dysfunction	3	70	Validation	The peptides used in the validation were, in fact, detected in the discovery phase but many failed to pass the multiple testing correction
Left ventricular diastolic function in relation to the urinary proteome: A proof-of-concept study in a general population		71	Discovery	First criterion	In the table 1, data is presented as validation because the peptides have been used before
Left ventricular diastolic function in relation to the urinary proteome: A proof-of-concept study in a general population	351		Discovery	First criterion
Urinary Proteomics Pilot Study for Biomarker Discovery and Diagnosis in Heart Failure with Reduced Ejection Fraction	65	65	Discovery	First criterion
The feasibility of MS and advanced data processing for monitoring Schistosoma mansoni infection	1		Discovery	First criterion
Application of Label-free Quantitative Peptidomics for the Identification of Urinary Biomarkers of Kidney Chronic Allograft Dysfunction	2	2	Discovery	First criterion
Deciphering the peptidome of urine from ovarian cancer patients and healthy controls	3186		none	No analysis was made to peptides
Urinary peptidomics analysis reveals proteases involved in diabetic nephropathy	302		Discovery	First criterion
Urine Peptidomic and Targeted Plasma Protein Analyses in the Diagnosis and Monitoring of Systemic Juvenile Idiopathic Arthritis	17	17	Discovery	First criterion
Fetal Urinary Peptides to Predict Postnatal Outcome of Renal Disease in Fetuses with Posterior Urethral Valves (PUV)	20	12	Discovery	First criterion
A novel urine peptide biomarker-based algorithm for the prognosis of necrotising enterocolitis in human infants	14	3	Discovery	First criterion
Proteomic patterns predict acute graft-versus-host disease after allogeneic hematopoietic stem cell transplantation	3	3	Discovery	First criterion
Urinary Proteomics in Diabetes and CKD	9	9	Discovery	First criterion
Urinary Proteomics in Diabetes and CKD	32	23	Discovery	First criterion
Identification and Validation of Urinary Biomarkers for Differential Diagnosis and Evaluation of Therapeutic Intervention in Anti-neutrophil Cytoplasmic Antibody-associated Vasculitis	58	18	Discovery	First criterion
Urinary Collagen Fragments Are Significantly Altered in Diabetes: A Link to Pathophysiology		100	Validation	This is equivalent to a discovery phase, though, because the peptides have been identified in a previous study, whose panel was "diabetes7"
Urinary Collagen Fragments Are Significantly Altered in Diabetes: A Link to Pathophysiology	40	40	Discovery	First criterion
Urinary Collagen Fragments Are Significantly Altered in Diabetes: A Link to Pathophysiology		40	not included	2nd validation for the same panel in the same study
Diagnosis of subclinical and clinical acute T‐cell‐mediated rejection in renal transplant patients by urinary proteome analysis	4	4	Discovery	First criterion
Urinary Proteomics for Prediction of Preeclampsia	13	13	Discovery	First criterion
Proteomic analysis for the assessment of diabetic renal damage in humans	3		Discovery	First criterion
Impact of diabetic nephropathy and angiotensin II receptor blockade on urinary polypeptide patterns	11		Discovery	First criterion
Evaluation of Urine Proteome Pattern Analysis for Its Potential To Reflect Coronary Artery Atherosclerosis in Symptomatic Patients	8		Discovery	First criterion
A urinary peptide biomarker set predicts worsening of albuminuria in type 2 diabetes mellitus	54	273	Discovery	First criterion
Identification of a unique urinary biomarker profile in patients with autosomal dominant polycystic kidney disease	38	6	Discovery	First criterion
SERPINA1 Peptides in Urine as A Potential Marker of Preeclampsia Severity	7		Discovery	First criterion
Peptidomic Analysis of Urine From Youths With Early Type 1 Diabetes Reveals Novel Bioactivity of Uromodulin Peptides In Vitro	5	7	Discovery	First criterion
Urinary peptidomics and bioinformatics for the detection of diabetic kidney disease	11	300	Discovery	First criterion
Quantitative Urinary Proteome Analysis for Biomarker Evaluation in Chronic Kidney Disease		8	Validation	This is equivalent to a discovery phase, though, because the peptides have been identified in a previous study by Schmitt-Kopplin P et al.
Evaluation of Urinary Biomarkers for Coronary Artery Disease, Diabetes, and Diabetic Kidney Disease		5	Validation	This is equivalent to a discovery phase, though, because the peptides have been identified in a previous study by the same authors (in an independent population)
Urinary Proteomic Diagnosis of Coronary Artery Disease: Identification and Clinical Validation in 623 Individuals	49	49	Discovery	First criterion
A pilot study of urinary peptides as biomarkers for intelligence in old age	8		Discovery	First criterion
