# Supplementary material for: Mining the Biomarker Potential of the Urine Peptidome: From Amino Acids Properties to Proteases
Source: Int J Mol Sci. 2021 May 31;22(11):5940. doi: 10.3390/ijms22115940 (PMC8197949; doi:10.3390/ijms22115940)
Supplement: Supplementary file 1 [file ijms-22-05940-s001.zip › Table S4.xlsx]

## Sheet: 4
Class	Condition	Abbreviation	Peptide ID	UniProt	Gene	Sequence	Start_AA	End_AA	Title
Health	Healthy	HEALTH	H1	Q8NBJ4-2	GOLM1	AAAERGAVELKKNEFQGELE	56	75	An integrated proteomic and peptidomic assessment of the normal human urinome
Health	Healthy	HEALTH	H2	Q96FE7	PIK3IP1	AAAVQPVIGISQR	143	155	An integrated proteomic and peptidomic assessment of the normal human urinome
Health	Healthy	HEALTH	H3	Q96FE7	PIK3IP1	AAAVQPVIGISQRV	143	156	An integrated proteomic and peptidomic assessment of the normal human urinome
Health	Healthy	HEALTH	H4	Q96FE7	PIK3IP1	AAAVQPVIGISQRVR	143	157	An integrated proteomic and peptidomic assessment of the normal human urinome
Health	Healthy	HEALTH	H5	Q9UHG2	PCSK1N	AADHDVGSELPPEGVL	221	236	An integrated proteomic and peptidomic assessment of the normal human urinome
Health	Healthy	HEALTH	H6	Q9UHG2	PCSK1N	AADHDVGSELPPEGVLGAL	221	239	An integrated proteomic and peptidomic assessment of the normal human urinome
Health	Healthy	HEALTH	H7	Q9UHG2	PCSK1N	AADHDVGSELPPEGVLGALL	221	240	An integrated proteomic and peptidomic assessment of the normal human urinome
Health	Healthy	HEALTH	H8	Q9UHG2	PCSK1N	AADHDVGSELPPEGVLGALLR	221	241	An integrated proteomic and peptidomic assessment of the normal human urinome
Health	Healthy	HEALTH	H9	P02768	ALB	AAFVEKCCKADDKETCF	576	592	An integrated proteomic and peptidomic assessment of the normal human urinome
Health	Healthy	HEALTH	H10	P02768	ALB	AAFVEKCCKADDKETCFAEEG	576	596	An integrated proteomic and peptidomic assessment of the normal human urinome
Health	Healthy	HEALTH	H11	P02768	ALB	AAFVEKCCKADDKETCFAEEGK	576	597	An integrated proteomic and peptidomic assessment of the normal human urinome
Health	Healthy	HEALTH	H12	P02768	ALB	AAFVEKCCKADDKETCFAEEGKKL	576	599	An integrated proteomic and peptidomic assessment of the normal human urinome
Health	Healthy	HEALTH	H13	P02768	ALB	AAFVEKCCKADDKETCFAEEGKKLV	576	600	An integrated proteomic and peptidomic assessment of the normal human urinome
Health	Healthy	HEALTH	H14	P69905	HBA1 HBA2	AAHLPAEFTPA	111	121	An integrated proteomic and peptidomic assessment of the normal human urinome
Health	Healthy	HEALTH	H15	P69905	HBA1 HBA2	AAHLPAEFTPAVH	111	123	An integrated proteomic and peptidomic assessment of the normal human urinome
Health	Healthy	HEALTH	H16	P69905	HBA1 HBA2	AAHLPAEFTPAVHA	111	124	An integrated proteomic and peptidomic assessment of the normal human urinome
Health	Healthy	HEALTH	H17	P69905	HBA1 HBA2	AAHLPAEFTPAVHAS	111	125	An integrated proteomic and peptidomic assessment of the normal human urinome
Health	Healthy	HEALTH	H18	P69905	HBA1 HBA2	AAHLPAEFTPAVHASL	111	126	An integrated proteomic and peptidomic assessment of the normal human urinome
Health	Healthy	HEALTH	H19	P69905	HBA1 HBA2	AAHLPAEFTPAVHASLD	111	127	An integrated proteomic and peptidomic assessment of the normal human urinome
Health	Healthy	HEALTH	H20	P69905	HBA1 HBA2	AAHLPAEFTPAVHASLDK	111	128	An integrated proteomic and peptidomic assessment of the normal human urinome
Health	Healthy	HEALTH	H21	P69905	HBA1 HBA2	AAHLPAEFTPAVHASLDKF	111	129	An integrated proteomic and peptidomic assessment of the normal human urinome
Health	Healthy	HEALTH	H22	P69905	HBA1 HBA2	AAHLPAEFTPAVHASLDKFL	111	130	An integrated proteomic and peptidomic assessment of the normal human urinome
Health	Healthy	HEALTH	H23	P69905	HBA1 HBA2	AAHLPAEFTPAVHASLDKFLA	111	131	An integrated proteomic and peptidomic assessment of the normal human urinome
Health	Healthy	HEALTH	H24	P69905	HBA1 HBA2	AAHLPAEFTPAVHASLDKFLAS	111	132	An integrated proteomic and peptidomic assessment of the normal human urinome
Health	Healthy	HEALTH	H25	P69905	HBA1 HBA2	AAHLPAEFTPAVHASLDKFLASVST	111	135	An integrated proteomic and peptidomic assessment of the normal human urinome
Health	Healthy	HEALTH	H26	O43692	PI15	AALKAQLDSADIPKA	42	56	An integrated proteomic and peptidomic assessment of the normal human urinome
Health	Healthy	HEALTH	H27	P01042	KNG1	AALKKYNSQNQSNNQ	39	53	An integrated proteomic and peptidomic assessment of the normal human urinome
Health	Healthy	HEALTH	H28	P01042	KNG1	AALKKYNSQNQSNNQFVL	39	56	An integrated proteomic and peptidomic assessment of the normal human urinome
Health	Healthy	HEALTH	H29	P01833	PIGR	AAPDEKVLDSGF	580	591	An integrated proteomic and peptidomic assessment of the normal human urinome
Health	Healthy	HEALTH	H30	P01833	PIGR	AAPDEKVLDSGFREIEN	580	596	An integrated proteomic and peptidomic assessment of the normal human urinome
Health	Healthy	HEALTH	H31	P01833	PIGR	AAPDEKVLDSGFREIENK	580	597	An integrated proteomic and peptidomic assessment of the normal human urinome
Health	Healthy	HEALTH	H32	P01833	PIGR	AAPDEKVLDSGFREIENKAIQD	580	601	An integrated proteomic and peptidomic assessment of the normal human urinome
Health	Healthy	HEALTH	H33	P01833	PIGR	AAPDEKVLDSGFREIENKAIQDPR	580	603	An integrated proteomic and peptidomic assessment of the normal human urinome
Health	Healthy	HEALTH	H34	P01833	PIGR	AAPDEKVLDSGFREIENKAIQDPRL	580	604	An integrated proteomic and peptidomic assessment of the normal human urinome
Health	Healthy	HEALTH	H35	P13645	KRT10	AAPGVDLTQLL	308	318	An integrated proteomic and peptidomic assessment of the normal human urinome
Health	Healthy	HEALTH	H36	P13645	KRT10	AAPGVDLTQLLN	308	319	An integrated proteomic and peptidomic assessment of the normal human urinome
Health	Healthy	HEALTH	H37	P13645	KRT10	AAPGVDLTQLLNNM	308	321	An integrated proteomic and peptidomic assessment of the normal human urinome
Health	Healthy	HEALTH	H38	P13645	KRT10	AAPGVDLTQLLNNMR	308	322	An integrated proteomic and peptidomic assessment of the normal human urinome
Health	Healthy	HEALTH	H39	P08123	COL1A2	AAQYDGKGVGLGP	76	88	An integrated proteomic and peptidomic assessment of the normal human urinome
Health	Healthy	HEALTH	H40	P08123	COL1A2	AAQYDGKGVGLGPGP	76	90	An integrated proteomic and peptidomic assessment of the normal human urinome
Health	Healthy	HEALTH	H41	P08123	COL1A2	AAQYDGKGVGLGPGPMG	76	92	An integrated proteomic and peptidomic assessment of the normal human urinome
Health	Healthy	HEALTH	H42	P02647	APOA1	AARLEALKENGGARLAEY	199	216	An integrated proteomic and peptidomic assessment of the normal human urinome
Health	Healthy	HEALTH	H43	Q96FE7	PIK3IP1	AAVQPVIGISQ	144	154	An integrated proteomic and peptidomic assessment of the normal human urinome
Health	Healthy	HEALTH	H44	Q96FE7	PIK3IP1	AAVQPVIGISQR	144	155	An integrated proteomic and peptidomic assessment of the normal human urinome
Health	Healthy	HEALTH	H45	Q96FE7	PIK3IP1	AAVQPVIGISQRV	144	156	An integrated proteomic and peptidomic assessment of the normal human urinome
Health	Healthy	HEALTH	H46	Q96FE7	PIK3IP1	AAVQPVIGISQRVR	144	157	An integrated proteomic and peptidomic assessment of the normal human urinome
Health	Healthy	HEALTH	H47	P69905	HBA1 HBA2	AAWGKVGAHAGEY	13	25	An integrated proteomic and peptidomic assessment of the normal human urinome
Health	Healthy	HEALTH	H48	P69905	HBA1 HBA2	AAWGKVGAHAGEYGAE	13	28	An integrated proteomic and peptidomic assessment of the normal human urinome
Health	Healthy	HEALTH	H49	P69905	HBA1 HBA2	AAWGKVGAHAGEYGAEAL	13	30	An integrated proteomic and peptidomic assessment of the normal human urinome
Health	Healthy	HEALTH	H50	P69905	HBA1 HBA2	AAWGKVGAHAGEYGAEALE	13	31	An integrated proteomic and peptidomic assessment of the normal human urinome
Health	Healthy	HEALTH	H51	P69905	HBA1 HBA2	AAWGKVGAHAGEYGAEALER	13	32	An integrated proteomic and peptidomic assessment of the normal human urinome
Health	Healthy	HEALTH	H52	P69905	HBA1 HBA2	AAWGKVGAHAGEYGAEALERM	13	33	An integrated proteomic and peptidomic assessment of the normal human urinome
Health	Healthy	HEALTH	H53	P68871	HBB HBD	AAYQKVVAGVANALAHKYH	129	147	An integrated proteomic and peptidomic assessment of the normal human urinome
Health	Healthy	HEALTH	H54	P28799	GRN	ACCQLPHAVCCEDRQHCCPA	465	484	An integrated proteomic and peptidomic assessment of the normal human urinome
Health	Healthy	HEALTH	H55	P08493	MGP	ACDDYRLCE	72	80	An integrated proteomic and peptidomic assessment of the normal human urinome
Health	Healthy	HEALTH	H56	P08493	MGP	ACDDYRLCERY	72	82	An integrated proteomic and peptidomic assessment of the normal human urinome
Health	Healthy	HEALTH	H57	Q16853	AOC3	ACEVNPLACLP	733	743	An integrated proteomic and peptidomic assessment of the normal human urinome
Health	Healthy	HEALTH	H58	O75594	PGLYRP1	ACGVAQGALRSNY	153	165	An integrated proteomic and peptidomic assessment of the normal human urinome
Health	Healthy	HEALTH	H59	O75594	PGLYRP1	ACGVAQGALRSNYVL	153	167	An integrated proteomic and peptidomic assessment of the normal human urinome
Health	Healthy	HEALTH	H60	P02671	FGA	ACKDSDWPFCSDEDW	46	60	An integrated proteomic and peptidomic assessment of the normal human urinome
Health	Healthy	HEALTH	H61	P02760	AMBP	ACNLPIVRGPCRAF	286	299	An integrated proteomic and peptidomic assessment of the normal human urinome
Health	Healthy	HEALTH	H62	P02760	AMBP	ACNLPIVRGPCRAFIQL	286	302	An integrated proteomic and peptidomic assessment of the normal human urinome
Health	Healthy	HEALTH	H63	P07911	UMOD	ACSYPLDMKVSLK	424	436	An integrated proteomic and peptidomic assessment of the normal human urinome
Health	Healthy	HEALTH	H64	P01833	PIGR	ADAAPDEKVLDSGFREIEN	578	596	An integrated proteomic and peptidomic assessment of the normal human urinome
Health	Healthy	HEALTH	H65	P01833	PIGR	ADAAPDEKVLDSGFREIENK	578	597	An integrated proteomic and peptidomic assessment of the normal human urinome
Health	Healthy	HEALTH	H66	Q8TCZ2	CD99L2	ADALDDQDDGRRKPGIGGRER	74	94	An integrated proteomic and peptidomic assessment of the normal human urinome
Health	Healthy	HEALTH	H67	P14209	CD99	ADAPGVIPGIVGAVV	121	135	An integrated proteomic and peptidomic assessment of the normal human urinome
Health	Healthy	HEALTH	H68	P02768	ALB	ADCCAKQEPER	112	122	An integrated proteomic and peptidomic assessment of the normal human urinome
Health	Healthy	HEALTH	H69	P02768	ALB	ADCCAKQEPERN	112	123	An integrated proteomic and peptidomic assessment of the normal human urinome
Health	Healthy	HEALTH	H70	P02768	ALB	ADCCAKQEPERNEC	112	125	An integrated proteomic and peptidomic assessment of the normal human urinome
Health	Healthy	HEALTH	H71	P02768	ALB	ADCCAKQEPERNECF	112	126	An integrated proteomic and peptidomic assessment of the normal human urinome
Health	Healthy	HEALTH	H72	P02768	ALB	ADCCAKQEPERNECFLQ	112	128	An integrated proteomic and peptidomic assessment of the normal human urinome
Health	Healthy	HEALTH	H73	P02768	ALB	ADCCAKQEPERNECFLQHKDDNPN	112	135	An integrated proteomic and peptidomic assessment of the normal human urinome
Health	Healthy	HEALTH	H74	P13645	KRT10	ADDFRLKYENE	231	241	An integrated proteomic and peptidomic assessment of the normal human urinome
Health	Healthy	HEALTH	H75	P13645	KRT10	ADDFRLKYENEV	231	242	An integrated proteomic and peptidomic assessment of the normal human urinome
Health	Healthy	HEALTH	H76	P13645	KRT10	ADDFRLKYENEVAL	231	244	An integrated proteomic and peptidomic assessment of the normal human urinome
Health	Healthy	HEALTH	H77	Q7Z4R8	C6orf120	ADEEEVPEEWVL	30	41	An integrated proteomic and peptidomic assessment of the normal human urinome
Health	Healthy	HEALTH	H78	P02452	COL1A1	ADGQPGAKGEPGDAGAKGDAGPPGP	819	843	An integrated proteomic and peptidomic assessment of the normal human urinome
Health	Healthy	HEALTH	H79	Q13308	PTK7	ADGSSLPEWVTDNAGTLHFA	539	558	An integrated proteomic and peptidomic assessment of the normal human urinome
Health	Healthy	HEALTH	H80	Q13308	PTK7	ADGSSLPEWVTDNAGTLHFAR	539	559	An integrated proteomic and peptidomic assessment of the normal human urinome
Health	Healthy	HEALTH	H81	P14209	CD99	ADGVSGGEGKGGSDGGGSH	96	114	An integrated proteomic and peptidomic assessment of the normal human urinome
Health	Healthy	HEALTH	H82	Q9UHG2	PCSK1N	ADHDVGSELPPEGVLGAL	222	239	An integrated proteomic and peptidomic assessment of the normal human urinome
Health	Healthy	HEALTH	H83	Q9UHG2	PCSK1N	ADHDVGSELPPEGVLGALL	222	240	An integrated proteomic and peptidomic assessment of the normal human urinome
Health	Healthy	HEALTH	H84	Q13361	MFAP5	ADIAPSTDDLAS	63	74	An integrated proteomic and peptidomic assessment of the normal human urinome
Health	Healthy	HEALTH	H85	Q13361	MFAP5	ADIAPSTDDLASL	63	75	An integrated proteomic and peptidomic assessment of the normal human urinome
Health	Healthy	HEALTH	H86	Q13361	MFAP5	ADIAPSTDDLASLSEK	63	78	An integrated proteomic and peptidomic assessment of the normal human urinome
Health	Healthy	HEALTH	H87	P13645	KRT10 KRT28 KRT17 KRT19 KRT13 KRT14 KRT12 KRT27 KRT15	ADINGLRRVLDEL	250	262	An integrated proteomic and peptidomic assessment of the normal human urinome
Health	Healthy	HEALTH	H88	P21333	FLNA	ADQHVPGSPFSVKVTGEG	2121	2138	An integrated proteomic and peptidomic assessment of the normal human urinome
Health	Healthy	HEALTH	H89	P02760	AMBP	ADRGECVPGEQEPEPILIPR	183	202	An integrated proteomic and peptidomic assessment of the normal human urinome
Health	Healthy	HEALTH	H90	P02760	AMBP	ADRGECVPGEQEPEPILIPRV	183	203	An integrated proteomic and peptidomic assessment of the normal human urinome
Health	Healthy	HEALTH	H91	P02671	FGA	ADSGEGDFLAEGGGVR	20	35	An integrated proteomic and peptidomic assessment of the normal human urinome
Health	Healthy	HEALTH	H92	P02671	FGA	ADSGEGDFLAEGGGVRGPR	20	38	An integrated proteomic and peptidomic assessment of the normal human urinome
Health	Healthy	HEALTH	H93	P01009	SERPINA1	ADTHDEILEGL	94	104	An integrated proteomic and peptidomic assessment of the normal human urinome
Health	Healthy	HEALTH	H94	P07195	LDHB	ADTLWDIQKDLKDL	321	334	An integrated proteomic and peptidomic assessment of the normal human urinome
Health	Healthy	HEALTH	H95	P01308	INS	AEDLQVGQVELGGGPGAGSLQ	58	78	An integrated proteomic and peptidomic assessment of the normal human urinome
Health	Healthy	HEALTH	H96	P01308	INS	AEDLQVGQVELGGGPGAGSLQP	58	79	An integrated proteomic and peptidomic assessment of the normal human urinome
Health	Healthy	HEALTH	H97	P01833	PIGR	AEEKAVADTRDQAD	606	619	An integrated proteomic and peptidomic assessment of the normal human urinome
Health	Healthy	HEALTH	H98	P39060	COL1A1	AEGSPGRDGSPGAKGDRGETGPA	1020	1042	An integrated proteomic and peptidomic assessment of the normal human urinome
Health	Healthy	HEALTH	H99	P39060	COL18A1	AEILNVAKGIR	112	122	An integrated proteomic and peptidomic assessment of the normal human urinome
Health	Healthy	HEALTH	H100	P39060	COL18A1	AEILNVAKGIRSF	112	124	An integrated proteomic and peptidomic assessment of the normal human urinome
Health	Healthy	HEALTH	H101	P39060	COL18A1	AEILNVAKGIRSFVQ	112	126	An integrated proteomic and peptidomic assessment of the normal human urinome
Health	Healthy	HEALTH	H102	P06727	APOA4	AELGGHLDQQVEEF	290	303	An integrated proteomic and peptidomic assessment of the normal human urinome
Health	Healthy	HEALTH	H103	P15309	ACPP	AELVGPVIPQDWSTECM	357	373	An integrated proteomic and peptidomic assessment of the normal human urinome
Health	Healthy	HEALTH	H104	P13645	KRT10 KRT28 KRT19 KRT12 KRT26	AEQNRKDAEAWF	329	340	An integrated proteomic and peptidomic assessment of the normal human urinome
Health	Healthy	HEALTH	H105	P13645	KRT10	AEQNRKDAEAWFNEKSKEL	329	347	An integrated proteomic and peptidomic assessment of the normal human urinome
Health	Healthy	HEALTH	H106	P13645	KRT10	AETEGRYCVQLSQIQ	394	408	An integrated proteomic and peptidomic assessment of the normal human urinome
Health	Healthy	HEALTH	H107	F8W0S2	AQP2	AFGLGIGTLVQ	47	57	An integrated proteomic and peptidomic assessment of the normal human urinome
Health	Healthy	HEALTH	H108	F8W0S2	AQP2	AFGLGIGTLVQA	47	58	An integrated proteomic and peptidomic assessment of the normal human urinome
Health	Healthy	HEALTH	H109	P04406	GAPDH	AFRVPTANVSVVDL	232	245	An integrated proteomic and peptidomic assessment of the normal human urinome
Health	Healthy	HEALTH	H110	P04406	GAPDH	AFRVPTANVSVVDLT	232	246	An integrated proteomic and peptidomic assessment of the normal human urinome
Health	Healthy	HEALTH	H111	P04406	GAPDH	AFRVPTANVSVVDLTC	232	247	An integrated proteomic and peptidomic assessment of the normal human urinome
Health	Healthy	HEALTH	H112	P68871	HBB HBD	AFSDGLAHLDNL	71	82	An integrated proteomic and peptidomic assessment of the normal human urinome
Health	Healthy	HEALTH	H113	Q16853	AOC3	AGACEVNPLACLPQ	731	744	An integrated proteomic and peptidomic assessment of the normal human urinome
Health	Healthy	HEALTH	H114	P69905	HBA1 HBA2	AGEYGAEALERM	22	33	An integrated proteomic and peptidomic assessment of the normal human urinome
Health	Healthy	HEALTH	H115	P69905	HBA1 HBA2	AGEYGAEALERMF	22	34	An integrated proteomic and peptidomic assessment of the normal human urinome
Health	Healthy	HEALTH	H116	P21796	VDAC1	AGGHKLGLGLEFQA	270	283	An integrated proteomic and peptidomic assessment of the normal human urinome
Health	Healthy	HEALTH	H117	P13498	CYBA	AGGPPGGPQVNPIPVTDE	176	193	An integrated proteomic and peptidomic assessment of the normal human urinome
Health	Healthy	HEALTH	H118	P05026	ATP1B1	AGIFIGTIQ	47	55	An integrated proteomic and peptidomic assessment of the normal human urinome
Health	Healthy	HEALTH	H119	Q96T25	ZIC5	AGLPPPPPPPPPPP	407	420	An integrated proteomic and peptidomic assessment of the normal human urinome
Health	Healthy	HEALTH	H120	P34059	GALNS	AGLTPPSDRAIDGLNLLPT	353	371	An integrated proteomic and peptidomic assessment of the normal human urinome
Health	Healthy	HEALTH	H121	P58401	NRXN2	AGPLPPPPPPPPPP	19	32	An integrated proteomic and peptidomic assessment of the normal human urinome
Health	Healthy	HEALTH	H122	Q16643	DBN1	AGPMEEPPQAQAPPRGPGSPAEDLM	398	422	An integrated proteomic and peptidomic assessment of the normal human urinome
Health	Healthy	HEALTH	H123	P02452	COL1A1	AGPPGATGFPGAAGRVGPPGP	868	888	An integrated proteomic and peptidomic assessment of the normal human urinome
Health	Healthy	HEALTH	H124	P02452	COL1A1	AGPPGEAGKPGEQGVPGDLGAPGP	649	672	An integrated proteomic and peptidomic assessment of the normal human urinome
Health	Healthy	HEALTH	H125	P02452	COL1A1	AGPPGPAGPAGPPGPIG	838	854	An integrated proteomic and peptidomic assessment of the normal human urinome
Health	Healthy	HEALTH	H126	P39060	COL18A1	AGPPGPPGPPGPPGPGLPAGFD	1006	1027	An integrated proteomic and peptidomic assessment of the normal human urinome
Health	Healthy	HEALTH	H127	P02452	COL1A1	AGPVGPPGPPGPPGPPG	1174	1190	An integrated proteomic and peptidomic assessment of the normal human urinome
Health	Healthy	HEALTH	H128	P02452	COL1A1	AGPVGPPGPPGPPGPPGP	1174	1191	An integrated proteomic and peptidomic assessment of the normal human urinome
Health	Healthy	HEALTH	H129	P02452	COL1A1	AGPVGPPGPPGPPGPPGPPS	1174	1193	An integrated proteomic and peptidomic assessment of the normal human urinome
Health	Healthy	HEALTH	H130	P02452	COL1A1	AGRPGEVGPPGPPGPAGEKGSPGAD	916	940	An integrated proteomic and peptidomic assessment of the normal human urinome
Health	Healthy	HEALTH	H131	Q12907	LMAN2	AGTGDLSDNHDIISMK	257	272	An integrated proteomic and peptidomic assessment of the normal human urinome
Health	Healthy	HEALTH	H132	P68871	HBB HBD	AGVANALAHKYH	136	147	An integrated proteomic and peptidomic assessment of the normal human urinome
Health	Healthy	HEALTH	H133	Q96FE7	PIK3IP1	AGVPEKRPCED	88	98	An integrated proteomic and peptidomic assessment of the normal human urinome
Health	Healthy	HEALTH	H134	P68871	HBB HBD	AHGKKVLGAFSDGLAHLD	63	80	An integrated proteomic and peptidomic assessment of the normal human urinome
Health	Healthy	HEALTH	H135	P68871	HBB	AHHFGKEFTPPVQ	116	128	An integrated proteomic and peptidomic assessment of the normal human urinome
Health	Healthy	HEALTH	H136	P68871	HBB	AHHFGKEFTPPVQA	116	129	An integrated proteomic and peptidomic assessment of the normal human urinome
Health	Healthy	HEALTH	H137	P68871	HBB	AHHFGKEFTPPVQAA	116	130	An integrated proteomic and peptidomic assessment of the normal human urinome
Health	Healthy	HEALTH	H138	P68871	HBB	AHHFGKEFTPPVQAAYQ	116	132	An integrated proteomic and peptidomic assessment of the normal human urinome
Health	Healthy	HEALTH	H139	P55000	SLURP1	AHLIFCCFRDLCNSEL	88	103	An integrated proteomic and peptidomic assessment of the normal human urinome
Health	Healthy	HEALTH	H140	P69905	HBA1 HBA2	AHLPAEFTPA	112	121	An integrated proteomic and peptidomic assessment of the normal human urinome
Health	Healthy	HEALTH	H141	P69905	HBA1 HBA2	AHLPAEFTPAVH	112	123	An integrated proteomic and peptidomic assessment of the normal human urinome
Health	Healthy	HEALTH	H142	P69905	HBA1 HBA2	AHLPAEFTPAVHA	112	124	An integrated proteomic and peptidomic assessment of the normal human urinome
Health	Healthy	HEALTH	H143	P69905	HBA1 HBA2	AHLPAEFTPAVHAS	112	125	An integrated proteomic and peptidomic assessment of the normal human urinome
Health	Healthy	HEALTH	H144	P69905	HBA1 HBA2	AHLPAEFTPAVHASL	112	126	An integrated proteomic and peptidomic assessment of the normal human urinome
Health	Healthy	HEALTH	H145	P69905	HBA1 HBA2	AHLPAEFTPAVHASLD	112	127	An integrated proteomic and peptidomic assessment of the normal human urinome
Health	Healthy	HEALTH	H146	P69905	HBA1 HBA2	AHLPAEFTPAVHASLDKF	112	129	An integrated proteomic and peptidomic assessment of the normal human urinome
Health	Healthy	HEALTH	H147	P69905	HBA1 HBA2	AHLPAEFTPAVHASLDKFL	112	130	An integrated proteomic and peptidomic assessment of the normal human urinome
Health	Healthy	HEALTH	H148	P69905	HBA1 HBA2	AHLPAEFTPAVHASLDKFLAS	112	132	An integrated proteomic and peptidomic assessment of the normal human urinome
Health	Healthy	HEALTH	H149	P69905	HBA1 HBA2	AHLPAEFTPAVHASLDKFLASVS	112	134	An integrated proteomic and peptidomic assessment of the normal human urinome
Health	Healthy	HEALTH	H150	P69905	HBA1 HBA2	AHVDDMPNALSAL	72	84	An integrated proteomic and peptidomic assessment of the normal human urinome
Health	Healthy	HEALTH	H151	P69905	HBA1 HBA2	AHVDDMPNALSALSDL	72	87	An integrated proteomic and peptidomic assessment of the normal human urinome
Health	Healthy	HEALTH	H152	P10645	CHGA	AIEAELEKVAHQLQ	439	452	An integrated proteomic and peptidomic assessment of the normal human urinome
Health	Healthy	HEALTH	H153	Q8IWU5	SULF2	AIEVDGRVYHVGL	541	553	An integrated proteomic and peptidomic assessment of the normal human urinome
Health	Healthy	HEALTH	H154	P14543	NID1	AIFLYPEDGLQFHTT	192	206	An integrated proteomic and peptidomic assessment of the normal human urinome
Health	Healthy	HEALTH	H155	P01009	SERPINA1	AIPMSIPPEVKFNKPF	379	394	An integrated proteomic and peptidomic assessment of the normal human urinome
Health	Healthy	HEALTH	H156	P10451	SPP1	AIPVAQDLNAPSDW	204	217	An integrated proteomic and peptidomic assessment of the normal human urinome
Health	Healthy	HEALTH	H157	P10451	SPP1	AIPVAQDLNAPSDWDSRG	204	221	An integrated proteomic and peptidomic assessment of the normal human urinome
Health	Healthy	HEALTH	H158	P10451	SPP1	AIPVAQDLNAPSDWDSRGKDSYET	204	227	An integrated proteomic and peptidomic assessment of the normal human urinome
Health	Healthy	HEALTH	H159	P10451	SPP1	AIPVAQDLNAPSDWDSRGKDSYETS	204	228	An integrated proteomic and peptidomic assessment of the normal human urinome
Health	Healthy	HEALTH	H160	P28799	GRN	AIQCPDSQFECPDF	123	136	An integrated proteomic and peptidomic assessment of the normal human urinome
Health	Healthy	HEALTH	H161	P01833	PIGR	AIQDPRLFAEE	598	608	An integrated proteomic and peptidomic assessment of the normal human urinome
Health	Healthy	HEALTH	H162	P01833	PIGR	AIQDPRLFAEEK	598	609	An integrated proteomic and peptidomic assessment of the normal human urinome
Health	Healthy	HEALTH	H163	P01833	PIGR	AIQDPRLFAEEKA	598	610	An integrated proteomic and peptidomic assessment of the normal human urinome
Health	Healthy	HEALTH	H164	P01833	PIGR	AIQDPRLFAEEKAVA	598	612	An integrated proteomic and peptidomic assessment of the normal human urinome
Health	Healthy	HEALTH	H165	P01833	PIGR	AIQDPRLFAEEKAVADTR	598	615	An integrated proteomic and peptidomic assessment of the normal human urinome
Health	Healthy	HEALTH	H166	P01833	PIGR	AIQDPRLFAEEKAVADTRDQA	598	618	An integrated proteomic and peptidomic assessment of the normal human urinome
Health	Healthy	HEALTH	H167	P01833	PIGR	AIQDPRLFAEEKAVADTRDQAD	598	619	An integrated proteomic and peptidomic assessment of the normal human urinome
Health	Healthy	HEALTH	H168	P01833	PIGR	AIQDPRLFAEEKAVADTRDQADGSR	598	622	An integrated proteomic and peptidomic assessment of the normal human urinome
Health	Healthy	HEALTH	H169	Q16270	IGFBP7	AIQTRGGPEKHEVTGWVL	217	234	An integrated proteomic and peptidomic assessment of the normal human urinome
Health	Healthy	HEALTH	H170	P01833	PIGR	AKADAAPDEKVLDSGFREIENK	576	597	An integrated proteomic and peptidomic assessment of the normal human urinome
Health	Healthy	HEALTH	H171	P04264	KRT1	AKLDNLQQEIDF	303	314	An integrated proteomic and peptidomic assessment of the normal human urinome
Health	Healthy	HEALTH	H172	P04264	KRT1	AKLDNLQQEIDFL	303	315	An integrated proteomic and peptidomic assessment of the normal human urinome
Health	Healthy	HEALTH	H173	P04264	KRT1	AKLDNLQQEIDFLT	303	316	An integrated proteomic and peptidomic assessment of the normal human urinome
Health	Healthy	HEALTH	H174	P01834	IGKC	AKVQWKVDNALQSGNSQE	37	54	An integrated proteomic and peptidomic assessment of the normal human urinome
Health	Healthy	HEALTH	H175	P15309	ACPP	ALDVYNGLLPPYASCHLTELY	299	319	An integrated proteomic and peptidomic assessment of the normal human urinome
Health	Healthy	HEALTH	H176	P13645	KRT10	ALEEQLQQI	413	421	An integrated proteomic and peptidomic assessment of the normal human urinome
Health	Healthy	HEALTH	H177	P13645	KRT10	ALEEQLQQIR	413	422	An integrated proteomic and peptidomic assessment of the normal human urinome
Health	Healthy	HEALTH	H178	P13645	KRT10	ALEEQLQQIRAE	413	424	An integrated proteomic and peptidomic assessment of the normal human urinome
Health	Healthy	HEALTH	H179	P13645	KRT10	ALEEQLQQIRAETE	413	426	An integrated proteomic and peptidomic assessment of the normal human urinome
Health	Healthy	HEALTH	H180	P13645	KRT10	ALEESNYELEGKIK	166	179	An integrated proteomic and peptidomic assessment of the normal human urinome
Health	Healthy	HEALTH	H181	Q6EMK4	VASN	ALEPGILDTANVEALRLA	183	200	An integrated proteomic and peptidomic assessment of the normal human urinome
Health	Healthy	HEALTH	H182	P69905	HBA1 HBA2	ALERMFLSFPTT	29	40	An integrated proteomic and peptidomic assessment of the normal human urinome
Health	Healthy	HEALTH	H183	P69905	HBA1 HBA2	ALERMFLSFPTTK	29	41	An integrated proteomic and peptidomic assessment of the normal human urinome
Health	Healthy	HEALTH	H184	P69905	HBA1 HBA2	ALERMFLSFPTTKT	29	42	An integrated proteomic and peptidomic assessment of the normal human urinome
Health	Healthy	HEALTH	H185	Q96GW7	BCAN	ALHPEEDPEGRQGRLL	879	894	An integrated proteomic and peptidomic assessment of the normal human urinome
Health	Healthy	HEALTH	H186	Q96GW7	BCAN	ALHPEEDPEGRQGRLLG	879	895	An integrated proteomic and peptidomic assessment of the normal human urinome
Health	Healthy	HEALTH	H187	Q96GW7	BCAN	ALHPEEDPEGRQGRLLGR	879	896	An integrated proteomic and peptidomic assessment of the normal human urinome
Health	Healthy	HEALTH	H188	Q9NRX4	PHPT1	ALIPDVDIDSDGVFK	7	21	An integrated proteomic and peptidomic assessment of the normal human urinome
Health	Healthy	HEALTH	H189	Q9NRX4	PHPT1	ALIPDVDIDSDGVFKY	7	22	An integrated proteomic and peptidomic assessment of the normal human urinome
Health	Healthy	HEALTH	H190	Q9NRX4	PHPT1	ALIPDVDIDSDGVFKYV	7	23	An integrated proteomic and peptidomic assessment of the normal human urinome
Health	Healthy	HEALTH	H191	Q9NRX4	PHPT1	ALIPDVDIDSDGVFKYVL	7	24	An integrated proteomic and peptidomic assessment of the normal human urinome
Health	Healthy	HEALTH	H192	P13645	KRT10	ALKQSLEASL	384	393	An integrated proteomic and peptidomic assessment of the normal human urinome
Health	Healthy	HEALTH	H193	P13645	KRT10	ALKQSLEASLAETE	384	397	An integrated proteomic and peptidomic assessment of the normal human urinome
Health	Healthy	HEALTH	H194	P07911	UMOD	ALNIRVGGTGMF	445	456	An integrated proteomic and peptidomic assessment of the normal human urinome
Health	Healthy	HEALTH	H195	Q96FE7	PIK3IP1	ALPARSEAAAVQPVIGISQ	136	154	An integrated proteomic and peptidomic assessment of the normal human urinome
Health	Healthy	HEALTH	H196	Q96FE7	PIK3IP1	ALPARSEAAAVQPVIGISQR	136	155	An integrated proteomic and peptidomic assessment of the normal human urinome
Health	Healthy	HEALTH	H197	O14773	TPP1	ALPHVHTVSYGDDEDSLSSAY	316	336	An integrated proteomic and peptidomic assessment of the normal human urinome
Health	Healthy	HEALTH	H198	Q15637-5	SF1	ALPPPPPPPPPPPPQQ	67	82	An integrated proteomic and peptidomic assessment of the normal human urinome
Health	Healthy	HEALTH	H199	Q6EMK4	VASN	ALQELDVSNL	265	274	An integrated proteomic and peptidomic assessment of the normal human urinome
Health	Healthy	HEALTH	H200	P07911	UMOD	ALQPMVSALNIR	438	449	An integrated proteomic and peptidomic assessment of the normal human urinome
Health	Healthy	HEALTH	H201	Q6EMK4	VASN	ALRLAGLGLQQL	196	207	An integrated proteomic and peptidomic assessment of the normal human urinome
Health	Healthy	HEALTH	H202	Q6EMK4	VASN	ALRLAGLGLQQLDE	196	209	An integrated proteomic and peptidomic assessment of the normal human urinome
Health	Healthy	HEALTH	H203	Q6EMK4	VASN	ALRLAGLGLQQLDEGL	196	211	An integrated proteomic and peptidomic assessment of the normal human urinome
Health	Healthy	HEALTH	H204	Q6EMK4	VASN	ALRLAGLGLQQLDEGLFS	196	213	An integrated proteomic and peptidomic assessment of the normal human urinome
Health	Healthy	HEALTH	H205	P02647	APOA1	ALRTHLAPYSDELRQRLA	182	199	An integrated proteomic and peptidomic assessment of the normal human urinome
Health	Healthy	HEALTH	H206	P69905	HBA1 HBA2	ALSALSDLHAH	80	90	An integrated proteomic and peptidomic assessment of the normal human urinome
Health	Healthy	HEALTH	H207	P69905	HBA1 HBA2	ALSALSDLHAHKL	80	92	An integrated proteomic and peptidomic assessment of the normal human urinome
Health	Healthy	HEALTH	H208	P69905	HBA1 HBA2	ALSDLHAHKL	83	92	An integrated proteomic and peptidomic assessment of the normal human urinome
Health	Healthy	HEALTH	H209	P69905	HBA1 HBA2	ALSDLHAHKLRVDPV	83	97	An integrated proteomic and peptidomic assessment of the normal human urinome
Health	Healthy	HEALTH	H210	P69905	HBA1 HBA2	ALSDLHAHKLRVDPVN	83	98	An integrated proteomic and peptidomic assessment of the normal human urinome
Health	Healthy	HEALTH	H211	P69905	HBA1 HBA2	ALSDLHAHKLRVDPVNF	83	99	An integrated proteomic and peptidomic assessment of the normal human urinome
Health	Healthy	HEALTH	H212	P69905	HBA1 HBA2	ALTNAVAHVDDMPNAL	66	81	An integrated proteomic and peptidomic assessment of the normal human urinome
Health	Healthy	HEALTH	H213	P69905	HBA1 HBA2	ALTNAVAHVDDMPNALS	66	82	An integrated proteomic and peptidomic assessment of the normal human urinome
Health	Healthy	HEALTH	H214	P69905	HBA1 HBA2	ALTNAVAHVDDMPNALSAL	66	84	An integrated proteomic and peptidomic assessment of the normal human urinome
Health	Healthy	HEALTH	H215	P63261	ACTG1	ALVIDNGSGMCKAGFAGDDAPRAVF	7	31	An integrated proteomic and peptidomic assessment of the normal human urinome
Health	Healthy	HEALTH	H216	P68871	HBB	ALWGKVNVDEVGGEA	14	28	An integrated proteomic and peptidomic assessment of the normal human urinome
Health	Healthy	HEALTH	H217	P68871	HBB	ALWGKVNVDEVGGEAL	14	29	An integrated proteomic and peptidomic assessment of the normal human urinome
Health	Healthy	HEALTH	H218	P68871	HBB	ALWGKVNVDEVGGEALG	14	30	An integrated proteomic and peptidomic assessment of the normal human urinome
Health	Healthy	HEALTH	H219	P68871	HBB	ALWGKVNVDEVGGEALGR	14	31	An integrated proteomic and peptidomic assessment of the normal human urinome
Health	Healthy	HEALTH	H220	P68871	HBB	ALWGKVNVDEVGGEALGRL	14	32	An integrated proteomic and peptidomic assessment of the normal human urinome
Health	Healthy	HEALTH	H221	P68871	HBB	ALWGKVNVDEVGGEALGRLL	14	33	An integrated proteomic and peptidomic assessment of the normal human urinome
Health	Healthy	HEALTH	H222	Q96FE7	PIK3IP1	APANALPARSEA	132	143	An integrated proteomic and peptidomic assessment of the normal human urinome
Health	Healthy	HEALTH	H223	Q96FE7	PIK3IP1	APANALPARSEAAAVQP	132	148	An integrated proteomic and peptidomic assessment of the normal human urinome
Health	Healthy	HEALTH	H224	Q96FE7	PIK3IP1	APANALPARSEAAAVQPVIG	132	151	An integrated proteomic and peptidomic assessment of the normal human urinome
Health	Healthy	HEALTH	H225	Q96FE7	PIK3IP1	APANALPARSEAAAVQPVIGISQ	132	154	An integrated proteomic and peptidomic assessment of the normal human urinome
Health	Healthy	HEALTH	H226	Q96FE7	PIK3IP1	APANALPARSEAAAVQPVIGISQR	132	155	An integrated proteomic and peptidomic assessment of the normal human urinome
Health	Healthy	HEALTH	H227	Q5U5Q3	MEX3C	APAPLPQPPPPPPPPP	14	29	An integrated proteomic and peptidomic assessment of the normal human urinome
Health	Healthy	HEALTH	H228	Q9UHL4	DPP7	APDPGFQERFFQQ	26	38	An integrated proteomic and peptidomic assessment of the normal human urinome
Health	Healthy	HEALTH	H229	P41222	PTGDS	APEAQVSVQPNFQQDKF	23	33	An integrated proteomic and peptidomic assessment of the normal human urinome
Health	Healthy	HEALTH	H230	P41222	PTGDS	APEAQVSVQPNFQQDKFLG	23	41	An integrated proteomic and peptidomic assessment of the normal human urinome
Health	Healthy	HEALTH	H231	P41222	PTGDS	APEAQVSVQPNFQQDKFLGRW	23	43	An integrated proteomic and peptidomic assessment of the normal human urinome
Health	Healthy	HEALTH	H232	P41222	PTGDS	APEAQVSVQPNFQQDKFLGRWFSA	23	46	An integrated proteomic and peptidomic assessment of the normal human urinome
Health	Healthy	HEALTH	H233	P41222	PTGDS	APEAQVSVQPNFQQDKFLGRWFSAG	23	47	An integrated proteomic and peptidomic assessment of the normal human urinome
Health	Healthy	HEALTH	H234	P39060	COL18A1	APEENIAGVGAEILNVAKGIR	102	122	An integrated proteomic and peptidomic assessment of the normal human urinome
Health	Healthy	HEALTH	H235	P39060	COL18A1	APEENIAGVGAEILNVAKGIRSF	102	124	An integrated proteomic and peptidomic assessment of the normal human urinome
Health	Healthy	HEALTH	H236	P06881	CALCA	APFRSALESSPADPATL	26	42	An integrated proteomic and peptidomic assessment of the normal human urinome
Health	Healthy	HEALTH	H237	P06881	CALCA	APFRSALESSPADPATLSEDEARLL	26	50	An integrated proteomic and peptidomic assessment of the normal human urinome
Health	Healthy	HEALTH	H238	P02461	COL3A1	APGHPGPPGPVGPAGKSGDRGESGP	1045	1069	An integrated proteomic and peptidomic assessment of the normal human urinome
Health	Healthy	HEALTH	H239	P08123	COL1A2	APGILGLPGSRGERGLPGVAGA	869	890	An integrated proteomic and peptidomic assessment of the normal human urinome
Health	Healthy	HEALTH	H240	Q8N271	PROM2	APGLLDSLYGTVR	56	68	An integrated proteomic and peptidomic assessment of the normal human urinome
Health	Healthy	HEALTH	H241	P08123	COL1A2	APGLPGPRGIPGPVG	320	334	An integrated proteomic and peptidomic assessment of the normal human urinome
Health	Healthy	HEALTH	H242	P02765	AHSG	APGLPPAGSPPDSHVL	285	300	An integrated proteomic and peptidomic assessment of the normal human urinome
Health	Healthy	HEALTH	H243	P13645	KRT10	APGVDLTQLL	309	318	An integrated proteomic and peptidomic assessment of the normal human urinome
Health	Healthy	HEALTH	H244	P14209	CD99	APGVIPGIVGAVV	123	135	An integrated proteomic and peptidomic assessment of the normal human urinome
Health	Healthy	HEALTH	H245	Q5U5Q3	MEX3C	APLPQPPPPPPPPP	16	29	An integrated proteomic and peptidomic assessment of the normal human urinome
Health	Healthy	HEALTH	H246	O15240	VGF	APPEPVPPPRAAPAPTHV	486	503	An integrated proteomic and peptidomic assessment of the normal human urinome
Health	Healthy	HEALTH	H247	P05026	ATP1B1	APPGLTQIPQIQKT	73	86	An integrated proteomic and peptidomic assessment of the normal human urinome
Health	Healthy	HEALTH	H248	Q99523	SORT1	APPPPAAPLPRWSGPIG	39	55	An integrated proteomic and peptidomic assessment of the normal human urinome
Health	Healthy	HEALTH	H249	Q99523	SORT1	APPPPAAPLPRWSGPIGVS	39	57	An integrated proteomic and peptidomic assessment of the normal human urinome
Health	Healthy	HEALTH	H250	Q15904	ATP6AP1	APREVLTGNDEVIGQVL	191	207	An integrated proteomic and peptidomic assessment of the normal human urinome
Health	Healthy	HEALTH	H251	P98095	FBLN2	APRQDCTGVECPPLENCIEE	28	47	An integrated proteomic and peptidomic assessment of the normal human urinome
Health	Healthy	HEALTH	H252	P02675	FGB	APSLRPAPPPISGGGY	56	71	An integrated proteomic and peptidomic assessment of the normal human urinome
Health	Healthy	HEALTH	H253	P0C0L4	C4A	APVDLLGVAHNNL	1205	1217	An integrated proteomic and peptidomic assessment of the normal human urinome
Health	Healthy	HEALTH	H254	P98160	HSPG2	APVVSIHPPQL	1865	1875	An integrated proteomic and peptidomic assessment of the normal human urinome
Health	Healthy	HEALTH	H255	P98160	HSPG2	APVVSIHPPQLTVQPGQL	1865	1882	An integrated proteomic and peptidomic assessment of the normal human urinome
Health	Healthy	HEALTH	H256	P98160	HSPG2	APVVSIHPPQLTVQPGQLAE	1865	1884	An integrated proteomic and peptidomic assessment of the normal human urinome
Health	Healthy	HEALTH	H257	P08582	MFI2	AQDLFGDDHNKNGF	645	658	An integrated proteomic and peptidomic assessment of the normal human urinome
Health	Healthy	HEALTH	H258	P10451	SPP1	AQDLNAPSDWDSRGKDSYETSQL	208	230	An integrated proteomic and peptidomic assessment of the normal human urinome
Health	Healthy	HEALTH	H259	O14773	TPP1	AQFLEQYFHDSDL	228	240	An integrated proteomic and peptidomic assessment of the normal human urinome
Health	Healthy	HEALTH	H260	Q99878	HIST1H2AJ HIST1H2AH H2AFJ HIST2H2AC HIST2H2AA3 HIST1H2AD HIST1H2AG HIST1H2AC HIST2H2AB HIST3H2A HIST1H2AB H2AFX HIST1H2AA	AQGGVLPNIQAV	104	115	An integrated proteomic and peptidomic assessment of the normal human urinome
Health	Healthy	HEALTH	H261	P13645	KRT10	AQISALEEQL	409	418	An integrated proteomic and peptidomic assessment of the normal human urinome
Health	Healthy	HEALTH	H262	P13645	KRT10	AQISALEEQLQ	409	419	An integrated proteomic and peptidomic assessment of the normal human urinome
Health	Healthy	HEALTH	H263	P13645	KRT10	AQISALEEQLQQIRAETE	409	426	An integrated proteomic and peptidomic assessment of the normal human urinome
Health	Healthy	HEALTH	H264	P41222	PTGDS	AQVSVQPNFQQDKFLG	26	41	An integrated proteomic and peptidomic assessment of the normal human urinome
Health	Healthy	HEALTH	H265	P41222	PTGDS	AQVSVQPNFQQDKFLGRW	26	43	An integrated proteomic and peptidomic assessment of the normal human urinome
Health	Healthy	HEALTH	H266	P41222	PTGDS	AQVSVQPNFQQDKFLGRWFSAG	26	47	An integrated proteomic and peptidomic assessment of the normal human urinome
Health	Healthy	HEALTH	H267	P41222	PTGDS	AQVSVQPNFQQDKFLGRWFSAGL	26	48	An integrated proteomic and peptidomic assessment of the normal human urinome
Health	Healthy	HEALTH	H268	P04264	KRT1	AQYEDIAQKSKAEAE	356	370	An integrated proteomic and peptidomic assessment of the normal human urinome
Health	Healthy	HEALTH	H269	P04264	KRT1	AQYEDIAQKSKAEAESL	356	372	An integrated proteomic and peptidomic assessment of the normal human urinome
Health	Healthy	HEALTH	H270	P04264	KRT1	AQYEDIAQKSKAEAESLY	356	373	An integrated proteomic and peptidomic assessment of the normal human urinome
Health	Healthy	HEALTH	H271	Q9UHG2	PCSK1N	ARPVKEPRGLSAASPPLAETGAPR	34	57	An integrated proteomic and peptidomic assessment of the normal human urinome
Health	Healthy	HEALTH	H272	Q12907	LMAN2	ASAGTGDLSDNHDIISMK	255	272	An integrated proteomic and peptidomic assessment of the normal human urinome
Health	Healthy	HEALTH	H273	Q12907	LMAN2	ASAGTGDLSDNHDIISMKL	255	273	An integrated proteomic and peptidomic assessment of the normal human urinome
Health	Healthy	HEALTH	H274	P04406	GAPDH	ASEGPLKGILGYTE	265	278	An integrated proteomic and peptidomic assessment of the normal human urinome
Health	Healthy	HEALTH	H275	P04264	KRT1 KRT77 KRT72 KRT2 KRT73 KRT74 KRT71	ASFIDKVRFLEQQNQVL	192	208	An integrated proteomic and peptidomic assessment of the normal human urinome
Health	Healthy	HEALTH	H276	P10909	CLU	ASHTSDSDVPSGVTE	390	404	An integrated proteomic and peptidomic assessment of the normal human urinome
Health	Healthy	HEALTH	H277	P10909	CLU	ASHTSDSDVPSGVTEV	390	405	An integrated proteomic and peptidomic assessment of the normal human urinome
Health	Healthy	HEALTH	H278	P10909	CLU	ASHTSDSDVPSGVTEVV	390	406	An integrated proteomic and peptidomic assessment of the normal human urinome
Health	Healthy	HEALTH	H279	P10909	CLU	ASHTSDSDVPSGVTEVVV	390	407	An integrated proteomic and peptidomic assessment of the normal human urinome
Health	Healthy	HEALTH	H280	P10909	CLU	ASHTSDSDVPSGVTEVVVK	390	408	An integrated proteomic and peptidomic assessment of the normal human urinome
Health	Healthy	HEALTH	H281	P10909	CLU	ASHTSDSDVPSGVTEVVVKL	390	409	An integrated proteomic and peptidomic assessment of the normal human urinome
Health	Healthy	HEALTH	H282	P10909	CLU	ASHTSDSDVPSGVTEVVVKLF	390	410	An integrated proteomic and peptidomic assessment of the normal human urinome
Health	Healthy	HEALTH	H283	P69905	HBA1 HBA2	ASLDKFLASVST	124	135	An integrated proteomic and peptidomic assessment of the normal human urinome
Health	Healthy	HEALTH	H284	P69905	HBA1 HBA2	ASLDKFLASVSTV	124	136	An integrated proteomic and peptidomic assessment of the normal human urinome
Health	Healthy	HEALTH	H285	P69905	HBA1 HBA2	ASLDKFLASVSTVL	124	137	An integrated proteomic and peptidomic assessment of the normal human urinome
Health	Healthy	HEALTH	H286	P69905	HBA1 HBA2	ASLDKFLASVSTVLTS	124	139	An integrated proteomic and peptidomic assessment of the normal human urinome
Health	Healthy	HEALTH	H287	P69905	HBA1 HBA2	ASLDKFLASVSTVLTSK	124	140	An integrated proteomic and peptidomic assessment of the normal human urinome
Health	Healthy	HEALTH	H288	P39060	COL18A1	ASPPRLPEPQPYPGAPHHSS	1538	1557	An integrated proteomic and peptidomic assessment of the normal human urinome
Health	Healthy	HEALTH	H289	Q12805	EFEMP1	ASSMATSGVLPGGGFVASA	104	122	An integrated proteomic and peptidomic assessment of the normal human urinome
Health	Healthy	HEALTH	H290	P01833	PIGR	ASVDSGSSEEQGGSSRALVSTL	623	644	An integrated proteomic and peptidomic assessment of the normal human urinome
Health	Healthy	HEALTH	H291	P01833	PIGR	ASVDSGSSEEQGGSSRALVSTLVPL	623	647	An integrated proteomic and peptidomic assessment of the normal human urinome
Health	Healthy	HEALTH	H292	P69905	HBA1 HBA2	ASVSTVLTSKY	131	141	An integrated proteomic and peptidomic assessment of the normal human urinome
Health	Healthy	HEALTH	H293	P69905	HBA1 HBA2	ASVSTVLTSKYR	131	142	An integrated proteomic and peptidomic assessment of the normal human urinome
Health	Healthy	HEALTH	H294	P35555	FBN1	ASWDVEKTAI	2754	2763	An integrated proteomic and peptidomic assessment of the normal human urinome
Health	Healthy	HEALTH	H295	P35555	FBN1	ASWDVEKTAIF	2754	2764	An integrated proteomic and peptidomic assessment of the normal human urinome
Health	Healthy	HEALTH	H296	P13645	KRT10	ASYLDKVRALEESN	158	171	An integrated proteomic and peptidomic assessment of the normal human urinome
Health	Healthy	HEALTH	H297	P68371	TUBB4B	ATAEEEGEFEEEAEEEVA	428	445	An integrated proteomic and peptidomic assessment of the normal human urinome
Health	Healthy	HEALTH	H298	P10451	SPP1	ATDEDITSHMESEELNGAY	184	202	An integrated proteomic and peptidomic assessment of the normal human urinome
Health	Healthy	HEALTH	H299	P10451	SPP1	ATDEDITSHMESEELNGAYK	184	203	An integrated proteomic and peptidomic assessment of the normal human urinome
Health	Healthy	HEALTH	H300	P10451	SPP1	ATDEDITSHMESEELNGAYKAIPV	184	207	An integrated proteomic and peptidomic assessment of the normal human urinome
Health	Healthy	HEALTH	H301	P04264	LRG1	ATLDTLVLKENQL	140	152	An integrated proteomic and peptidomic assessment of the normal human urinome
Health	Healthy	HEALTH	H302	P04264	LRG1	ATLDTLVLKENQLEVL	140	155	An integrated proteomic and peptidomic assessment of the normal human urinome
Health	Healthy	HEALTH	H303	P68871	HBB	ATLSELHCDKLHVDPEN	87	103	An integrated proteomic and peptidomic assessment of the normal human urinome
Health	Healthy	HEALTH	H304	P68871	HBB	ATLSELHCDKLHVDPENF	87	104	An integrated proteomic and peptidomic assessment of the normal human urinome
Health	Healthy	HEALTH	H305	P68871	HBB	ATLSELHCDKLHVDPENFRLL	87	107	An integrated proteomic and peptidomic assessment of the normal human urinome
Health	Healthy	HEALTH	H306	P68871	HBB	ATLSELHCDKLHVDPENFRLLGNVL	87	111	An integrated proteomic and peptidomic assessment of the normal human urinome
Health	Healthy	HEALTH	H307	P41222	PTGDS	ATLYSRTQTPRAELKEKFTAF	146	166	An integrated proteomic and peptidomic assessment of the normal human urinome
Health	Healthy	HEALTH	H308	Q12805	EFEMP1	ATSGVLPGGGFVASA	108	122	An integrated proteomic and peptidomic assessment of the normal human urinome
Health	Healthy	HEALTH	H309	Q02487	DSC2	ATTPDGYTPELPLPLIIK	215	232	An integrated proteomic and peptidomic assessment of the normal human urinome
Health	Healthy	HEALTH	H310	P69905	HBA1 HBA2	AVAHVDDMPNAL	70	81	An integrated proteomic and peptidomic assessment of the normal human urinome
Health	Healthy	HEALTH	H311	P69905	HBA1 HBA2	AVAHVDDMPNALS	70	82	An integrated proteomic and peptidomic assessment of the normal human urinome
Health	Healthy	HEALTH	H312	P69905	HBA1 HBA2	AVAHVDDMPNALSA	70	83	An integrated proteomic and peptidomic assessment of the normal human urinome
Health	Healthy	HEALTH	H313	P69905	HBA1 HBA2	AVAHVDDMPNALSAL	70	84	An integrated proteomic and peptidomic assessment of the normal human urinome
Health	Healthy	HEALTH	H314	P69905	HBA1 HBA2	AVAHVDDMPNALSALS	70	85	An integrated proteomic and peptidomic assessment of the normal human urinome
Health	Healthy	HEALTH	H315	P69905	HBA1 HBA2	AVAHVDDMPNALSALSD	70	86	An integrated proteomic and peptidomic assessment of the normal human urinome
Health	Healthy	HEALTH	H316	P69905	HBA1 HBA2	AVAHVDDMPNALSALSDL	70	87	An integrated proteomic and peptidomic assessment of the normal human urinome
Health	Healthy	HEALTH	H317	P69905	HBA1 HBA2	AVAHVDDMPNALSALSDLH	70	88	An integrated proteomic and peptidomic assessment of the normal human urinome
Health	Healthy	HEALTH	H318	P69905	HBA1 HBA2	AVAHVDDMPNALSALSDLHAH	70	90	An integrated proteomic and peptidomic assessment of the normal human urinome
Health	Healthy	HEALTH	H319	P69905	HBA1 HBA2	AVAHVDDMPNALSALSDLHAHK	70	91	An integrated proteomic and peptidomic assessment of the normal human urinome
Health	Healthy	HEALTH	H320	P69905	HBA1 HBA2	AVAHVDDMPNALSALSDLHAHKL	70	92	An integrated proteomic and peptidomic assessment of the normal human urinome
Health	Healthy	HEALTH	H321	P28799	GRN	AVCCEDHIHCCPA	312	324	An integrated proteomic and peptidomic assessment of the normal human urinome
Health	Healthy	HEALTH	H322	P28799	GRN	AVCCEDHIHCCPAGF	312	326	An integrated proteomic and peptidomic assessment of the normal human urinome
Health	Healthy	HEALTH	H323	P28799	GRN	AVCCEDHIHCCPAGFTC	312	328	An integrated proteomic and peptidomic assessment of the normal human urinome
Health	Healthy	HEALTH	H324	Q9UHF0	TAC3	AVCKEPQEEVVPGGGRS	21	37	An integrated proteomic and peptidomic assessment of the normal human urinome
Health	Healthy	HEALTH	H325	Q02487	DSC2	AVDPDEPIHGPPFDFSL	596	612	An integrated proteomic and peptidomic assessment of the normal human urinome
Health	Healthy	HEALTH	H326	Q9H299	SH3BGRL3	AVEQNTLQEFLKLA	80	93	An integrated proteomic and peptidomic assessment of the normal human urinome
Health	Healthy	HEALTH	H327	P04406	GAPDH	AVGKVIPELNGKLTGM	216	231	An integrated proteomic and peptidomic assessment of the normal human urinome
Health	Healthy	HEALTH	H328	O43653	PSCA	AVGLLTVISK	46	55	An integrated proteomic and peptidomic assessment of the normal human urinome
Health	Healthy	HEALTH	H329	Q12891	HYAL2	AVIDWEDWRPV	130	140	An integrated proteomic and peptidomic assessment of the normal human urinome
Health	Healthy	HEALTH	H330	O95167	NDUFA3	AVILPPLSPYFK	29	40	An integrated proteomic and peptidomic assessment of the normal human urinome
Health	Healthy	HEALTH	H331	Q13361	MFAP5	AVLADIAPSTD	60	70	An integrated proteomic and peptidomic assessment of the normal human urinome
Health	Healthy	HEALTH	H332	Q13361	MFAP5	AVLADIAPSTDD	60	71	An integrated proteomic and peptidomic assessment of the normal human urinome
Health	Healthy	HEALTH	H333	Q13361	MFAP5	AVLADIAPSTDDLA	60	73	An integrated proteomic and peptidomic assessment of the normal human urinome
Health	Healthy	HEALTH	H334	Q13361	MFAP5	AVLADIAPSTDDLAS	60	74	An integrated proteomic and peptidomic assessment of the normal human urinome
Health	Healthy	HEALTH	H335	Q13361	MFAP5	AVLADIAPSTDDLASL	60	75	An integrated proteomic and peptidomic assessment of the normal human urinome
Health	Healthy	HEALTH	H336	Q13361	MFAP5	AVLADIAPSTDDLASLS	60	76	An integrated proteomic and peptidomic assessment of the normal human urinome
Health	Healthy	HEALTH	H337	Q13361	MFAP5	AVLADIAPSTDDLASLSE	60	77	An integrated proteomic and peptidomic assessment of the normal human urinome
Health	Healthy	HEALTH	H338	Q13361	MFAP5	AVLADIAPSTDDLASLSEK	60	78	An integrated proteomic and peptidomic assessment of the normal human urinome
Health	Healthy	HEALTH	H339	P01009	SERPINA1	AVLTIDEKGTEAAGAM	360	375	An integrated proteomic and peptidomic assessment of the normal human urinome
Health	Healthy	HEALTH	H340	P01009	SERPINA1	AVLTIDEKGTEAAGAMFL	360	377	An integrated proteomic and peptidomic assessment of the normal human urinome
Health	Healthy	HEALTH	H341	O75339	CILP	AVQNCCGISKTEERE	450	464	An integrated proteomic and peptidomic assessment of the normal human urinome
Health	Healthy	HEALTH	H342	Q96FE7	PIK3IP1	AVQPVIGISQ	145	154	An integrated proteomic and peptidomic assessment of the normal human urinome
Health	Healthy	HEALTH	H343	Q96FE7	PIK3IP1	AVQPVIGISQR	145	155	An integrated proteomic and peptidomic assessment of the normal human urinome
Health	Healthy	HEALTH	H344	Q96FE7	PIK3IP1	AVQPVIGISQRV	145	156	An integrated proteomic and peptidomic assessment of the normal human urinome
Health	Healthy	HEALTH	H345	K7EJ46	SMIM22	AVSTEELEATVQEVLGR	2	18	An integrated proteomic and peptidomic assessment of the normal human urinome
Health	Healthy	HEALTH	H346	P68871	HBB	AVTALWGKVNVDEVGGEALGRL	11	32	An integrated proteomic and peptidomic assessment of the normal human urinome
Health	Healthy	HEALTH	H347	Q08629	SPOCK1	AVTEDDEDEDDDKEDEVGY	419	437	An integrated proteomic and peptidomic assessment of the normal human urinome
Health	Healthy	HEALTH	H348	P14209	CD99	AVVDGENDD	58	66	An integrated proteomic and peptidomic assessment of the normal human urinome
Health	Healthy	HEALTH	H349	P69905	HBA1 HBA2	AWGKVGAHAGEY	14	25	An integrated proteomic and peptidomic assessment of the normal human urinome
Health	Healthy	HEALTH	H350	P69905	HBA1 HBA2	AWGKVGAHAGEYGAE	14	28	An integrated proteomic and peptidomic assessment of the normal human urinome
Health	Healthy	HEALTH	H351	P69905	HBA1 HBA2	AWGKVGAHAGEYGAEAL	14	30	An integrated proteomic and peptidomic assessment of the normal human urinome
Health	Healthy	HEALTH	H352	P69905	HBA1 HBA2	AWGKVGAHAGEYGAEALE	14	31	An integrated proteomic and peptidomic assessment of the normal human urinome
Health	Healthy	HEALTH	H353	P69905	HBA1 HBA2	AWGKVGAHAGEYGAEALERM	14	33	An integrated proteomic and peptidomic assessment of the normal human urinome
Health	Healthy	HEALTH	H354	P01619	IGKV3-20	AWYQQKPGQAPRL	55	67	An integrated proteomic and peptidomic assessment of the normal human urinome
Health	Healthy	HEALTH	H355	P01624	IGKV3-15	AWYQQKPGQPPRL	54	66	An integrated proteomic and peptidomic assessment of the normal human urinome
Health	Healthy	HEALTH	H356	O14983	ATP2A1	AYFGVSETTGLTPDQVK	14	30	An integrated proteomic and peptidomic assessment of the normal human urinome
Health	Healthy	HEALTH	H357	O14983	ATP2A1	AYFGVSETTGLTPDQVKRNLE	14	34	An integrated proteomic and peptidomic assessment of the normal human urinome
Health	Healthy	HEALTH	H358	P68871	HBB HBD	AYQKVVAGVANAL	130	142	An integrated proteomic and peptidomic assessment of the normal human urinome
Health	Healthy	HEALTH	H359	P68871	HBB HBD	AYQKVVAGVANALAHKYH	130	147	An integrated proteomic and peptidomic assessment of the normal human urinome
Health	Healthy	HEALTH	H360	P00747	PLG	CAAKCEEDEE	49	58	An integrated proteomic and peptidomic assessment of the normal human urinome
Health	Healthy	HEALTH	H361	P02768	ALB	CADDRADLAKYICENQ	277	292	An integrated proteomic and peptidomic assessment of the normal human urinome
Health	Healthy	HEALTH	H362	P21333	FLNA	CAPGLCPDWD	205	214	An integrated proteomic and peptidomic assessment of the normal human urinome
Health	Healthy	HEALTH	H363	P21333	FLNA	CAPGLCPDWDSWDASKP	205	221	An integrated proteomic and peptidomic assessment of the normal human urinome
Health	Healthy	HEALTH	H364	Q14315	FLNC FLNB	CAPGLCPDWE	198	207	An integrated proteomic and peptidomic assessment of the normal human urinome
Health	Healthy	HEALTH	H365	Q9Y6C2	EMILIN1	CAWGQPQCP	85	93	An integrated proteomic and peptidomic assessment of the normal human urinome
Health	Healthy	HEALTH	H366	P02768	ALB	CCAKQEPERNECF	114	126	An integrated proteomic and peptidomic assessment of the normal human urinome
Health	Healthy	HEALTH	H367	P02768	ALB	CCAKQEPERNECFLQ	114	128	An integrated proteomic and peptidomic assessment of the normal human urinome
Health	Healthy	HEALTH	H368	P02768	ALB	CCAKQEPERNECFLQHKDDNPN	114	135	An integrated proteomic and peptidomic assessment of the normal human urinome
Health	Healthy	HEALTH	H369	P55000	SLURP1	CCFRDLCNSEL	93	103	An integrated proteomic and peptidomic assessment of the normal human urinome
Health	Healthy	HEALTH	H370	P02768	ALB	CCHGDLLECADDRADL	269	284	An integrated proteomic and peptidomic assessment of the normal human urinome
Health	Healthy	HEALTH	H371	P80294	MT1H	CCPLGCAKCAQGCICK	36	51	An integrated proteomic and peptidomic assessment of the normal human urinome
Health	Healthy	HEALTH	H372	P13640	MT1G MT1X MT2A	CCPVGCAKCAQGCICK	37	52	An integrated proteomic and peptidomic assessment of the normal human urinome
Health	Healthy	HEALTH	H373	P01859	IGHG2	CCVECPPCPAPP	102	113	An integrated proteomic and peptidomic assessment of the normal human urinome
Health	Healthy	HEALTH	H374	P08493	MGP	CDDYRLCE	73	80	An integrated proteomic and peptidomic assessment of the normal human urinome
Health	Healthy	HEALTH	H375	P00747	PLG	CEEDEEFTCRA	53	63	An integrated proteomic and peptidomic assessment of the normal human urinome
Health	Healthy	HEALTH	H376	Q16661	GUCA2B	CELCVNVACTGC	100	111	An integrated proteomic and peptidomic assessment of the normal human urinome
Health	Healthy	HEALTH	H377	P24593	IGFBP5	CEPCDEKALSMCPPSPLGCEL	27	47	An integrated proteomic and peptidomic assessment of the normal human urinome
Health	Healthy	HEALTH	H378	P20151	KLK2 PLA2G4C KLK3	CGGVLVHPQW	50	59	An integrated proteomic and peptidomic assessment of the normal human urinome
Health	Healthy	HEALTH	H379	P20151	KLK2 PLA2G4C KLK3	CGGVLVHPQWV	50	60	An integrated proteomic and peptidomic assessment of the normal human urinome
Health	Healthy	HEALTH	H380	P02671	FGA	CKDSDWPFCSDEDW	47	60	An integrated proteomic and peptidomic assessment of the normal human urinome
Health	Healthy	HEALTH	H381	P80370	DLK1	CLCKPEFTGL	233	242	An integrated proteomic and peptidomic assessment of the normal human urinome
Health	Healthy	HEALTH	H382	P01911	HLA-DRB1 HLA-DRB4	CLKLPGGSC	3	11	An integrated proteomic and peptidomic assessment of the normal human urinome
Health	Healthy	HEALTH	H383	P01911	HLA-DRB1 HLA-DRB4	CLKLPGGSCM	3	12	An integrated proteomic and peptidomic assessment of the normal human urinome
Health	Healthy	HEALTH	H384	P01911	HLA-DRB1	CLRLPGGSC	3	11	An integrated proteomic and peptidomic assessment of the normal human urinome
Health	Healthy	HEALTH	H385	P01911	HLA-DRB1	CLRLPGGSCM	3	12	An integrated proteomic and peptidomic assessment of the normal human urinome
Health	Healthy	HEALTH	H386	Q9UBX1	CTSF	CNDPMVCRLP	89	98	An integrated proteomic and peptidomic assessment of the normal human urinome
Health	Healthy	HEALTH	H387	P35326	SPRR2A SPRR2B SPRR2E	CPEPCPPPKCPEPCPPP	23	39	An integrated proteomic and peptidomic assessment of the normal human urinome
Health	Healthy	HEALTH	H388	P60022	DEFB1	CPIFTKIQGTC	49	59	An integrated proteomic and peptidomic assessment of the normal human urinome
Health	Healthy	HEALTH	H389	P60022	DEFB1	CPIFTKIQGTCY	49	60	An integrated proteomic and peptidomic assessment of the normal human urinome
Health	Healthy	HEALTH	H390	P01857	IGHG1	CPPCPAPELLGGPSVF	109	124	An integrated proteomic and peptidomic assessment of the normal human urinome
Health	Healthy	HEALTH	H391	P51888	PRELP	CPRECYCPPDFPSA	73	86	An integrated proteomic and peptidomic assessment of the normal human urinome
Health	Healthy	HEALTH	H392	Q6EMK4	VASN	CPSGCQCSQPQTVFCTAR	24	41	An integrated proteomic and peptidomic assessment of the normal human urinome
Health	Healthy	HEALTH	H393	P04004	VTN	CQCDELCSYYQSCC	38	51	An integrated proteomic and peptidomic assessment of the normal human urinome
Health	Healthy	HEALTH	H394	P13645	KRT10	CQNTEYQQLL	427	436	An integrated proteomic and peptidomic assessment of the normal human urinome
Health	Healthy	HEALTH	H395	Q6UXB2	CXCL17	CQQFLKQC	103	110	An integrated proteomic and peptidomic assessment of the normal human urinome
Health	Healthy	HEALTH	H396	Q6UXB2	CXCL17	CQQFLKQCQ	103	111	An integrated proteomic and peptidomic assessment of the normal human urinome
Health	Healthy	HEALTH	H397	O00187	MASP2	CQVAPGEAPTCDHHCHNHLGGF	142	163	An integrated proteomic and peptidomic assessment of the normal human urinome
Health	Healthy	HEALTH	H398	P02452	COL1A1	CRICVCDNGKVLCDDVIC	58	75	An integrated proteomic and peptidomic assessment of the normal human urinome
Health	Healthy	HEALTH	H399	P00747	PLG	CRNPDGDVGGPWC	531	543	An integrated proteomic and peptidomic assessment of the normal human urinome
Health	Healthy	HEALTH	H400	P00747	PLG	CRNPDNDPQGPWC	152	164	An integrated proteomic and peptidomic assessment of the normal human urinome
Health	Healthy	HEALTH	H401	Q9HD89	RETN	CSMEEAINERIQEVAGSLIFRAISS	22	46	An integrated proteomic and peptidomic assessment of the normal human urinome
Health	Healthy	HEALTH	H402	Q6UXB8	PI16	CSQCPSGYHCKNSLCEPIG	183	201	An integrated proteomic and peptidomic assessment of the normal human urinome
Health	Healthy	HEALTH	H403	Q8NDA2	HMCN2	CTDLDECRV	4861	4869	An integrated proteomic and peptidomic assessment of the normal human urinome
Health	Healthy	HEALTH	H404	P00995	SPINK1	CTKIYDPVCGTDGNTYPNE	39	57	An integrated proteomic and peptidomic assessment of the normal human urinome
Health	Healthy	HEALTH	H405	P14780	MMP9	CVFPFTFLGKEYSTCTSEGRGDGRL	347	371	An integrated proteomic and peptidomic assessment of the normal human urinome
Health	Healthy	HEALTH	H406	P00995	SPINK1	CVLCFENRKRQTSIL	58	72	An integrated proteomic and peptidomic assessment of the normal human urinome
Health	Healthy	HEALTH	H407	Q03591	CFHR1 CFH	CWDGKLEYPTCA	317	328	An integrated proteomic and peptidomic assessment of the normal human urinome
Health	Healthy	HEALTH	H408	Q12805	EFEMP1	CYPRNPCQDPYILTPENRCVCPV	359	381	An integrated proteomic and peptidomic assessment of the normal human urinome
Health	Healthy	HEALTH	H409	P01833	PIGR	DAAPDEKVLDSGF	579	591	An integrated proteomic and peptidomic assessment of the normal human urinome
Health	Healthy	HEALTH	H410	P01833	PIGR	DAAPDEKVLDSGFREIEN	579	596	An integrated proteomic and peptidomic assessment of the normal human urinome
Health	Healthy	HEALTH	H411	P01833	PIGR	DAAPDEKVLDSGFREIENK	579	597	An integrated proteomic and peptidomic assessment of the normal human urinome
Health	Healthy	HEALTH	H412	P01833	PIGR	DAAPDEKVLDSGFREIENKAIQD	579	601	An integrated proteomic and peptidomic assessment of the normal human urinome
Health	Healthy	HEALTH	H413	P01833	PIGR	DAAPDEKVLDSGFREIENKAIQDPR	579	603	An integrated proteomic and peptidomic assessment of the normal human urinome
Health	Healthy	HEALTH	H414	P14209	CD99	DADLADGVSGGEGKGGSD	92	109	An integrated proteomic and peptidomic assessment of the normal human urinome
Health	Healthy	HEALTH	H415	P12883	MYH7	DADLSQLQTEVEEAVQECRNAEE	1731	1753	An integrated proteomic and peptidomic assessment of the normal human urinome
Health	Healthy	HEALTH	H416	P12883	MYH7	DADLSQLQTEVEEAVQECRNAEEK	1731	1754	An integrated proteomic and peptidomic assessment of the normal human urinome
Health	Healthy	HEALTH	H417	P12883	MYH7	DADLSQLQTEVEEAVQECRNAEEKA	1731	1755	An integrated proteomic and peptidomic assessment of the normal human urinome
Health	Healthy	HEALTH	H418	P13645	KRT10	DAEAWFNEKSKEL	335	347	An integrated proteomic and peptidomic assessment of the normal human urinome
Health	Healthy	HEALTH	H419	P13645	KRT10	DAEAWFNEKSKELTTEIDNNIEQIS	335	359	An integrated proteomic and peptidomic assessment of the normal human urinome
Health	Healthy	HEALTH	H420	P04406	GAPDH	DAGAGIALNDHFVKL	296	310	An integrated proteomic and peptidomic assessment of the normal human urinome
Health	Healthy	HEALTH	H421	P02452	COL1A1	DAGAKGDAGPPGPAGPAGPPGPIG	831	854	An integrated proteomic and peptidomic assessment of the normal human urinome
Health	Healthy	HEALTH	H422	P02452	COL1A1	DAGPPGPAGPAGPPGPIG	837	854	An integrated proteomic and peptidomic assessment of the normal human urinome
Health	Healthy	HEALTH	H423	P02452	COL1A1	DAGPVGPPGPPGPPGPPGP	1173	1191	An integrated proteomic and peptidomic assessment of the normal human urinome
Health	Healthy	HEALTH	H424	P02452	COL1A1	DAGPVGPPGPPGPPGPPGPP	1173	1192	An integrated proteomic and peptidomic assessment of the normal human urinome
Health	Healthy	HEALTH	H425	P02452	COL1A1	DAGPVGPPGPPGPPGPPGPPS	1173	1193	An integrated proteomic and peptidomic assessment of the normal human urinome
Health	Healthy	HEALTH	H426	P02452	COL1A1	DAGPVGPPGPPGPPGPPGPPSA	1173	1194	An integrated proteomic and peptidomic assessment of the normal human urinome
Health	Healthy	HEALTH	H427	P02452	COL1A1	DAGPVGPPGPPGPPGPPGPPSAG	1173	1195	An integrated proteomic and peptidomic assessment of the normal human urinome
Health	Healthy	HEALTH	H428	Q6EMK4	VASN	DAGSFAGLPGLQL	68	80	An integrated proteomic and peptidomic assessment of the normal human urinome
Health	Healthy	HEALTH	H429	P04264	KRT1	DAKNKLNDLEDALQ	439	452	An integrated proteomic and peptidomic assessment of the normal human urinome
Health	Healthy	HEALTH	H430	Q16270	IGFBP7	DALHEIPVKKGEGAEL	267	282	An integrated proteomic and peptidomic assessment of the normal human urinome
Health	Healthy	HEALTH	H431	P69905	HBA1 HBA2	DALTNAVAHVDDMPN	65	79	An integrated proteomic and peptidomic assessment of the normal human urinome
Health	Healthy	HEALTH	H432	P69905	HBA1 HBA2	DALTNAVAHVDDMPNAL	65	81	An integrated proteomic and peptidomic assessment of the normal human urinome
Health	Healthy	HEALTH	H433	P69905	HBA1 HBA2	DALTNAVAHVDDMPNALS	65	82	An integrated proteomic and peptidomic assessment of the normal human urinome
Health	Healthy	HEALTH	H434	P69905	HBA1 HBA2	DALTNAVAHVDDMPNALSAL	65	84	An integrated proteomic and peptidomic assessment of the normal human urinome
Health	Healthy	HEALTH	H435	P98160	HSPG2	DAPGQYGAYFHDDGF	4197	4211	An integrated proteomic and peptidomic assessment of the normal human urinome
Health	Healthy	HEALTH	H436	Q99523	SORT1	DAPPPPAAPLPRWSGPIG	38	55	An integrated proteomic and peptidomic assessment of the normal human urinome
Health	Healthy	HEALTH	H437	Q14315	FLNC	DASKVRVWGKGLSEGHTFQVAE	2040	2061	An integrated proteomic and peptidomic assessment of the normal human urinome
Health	Healthy	HEALTH	H438	Q14315	FLNC	DASKVRVWGKGLSEGHTFQVAEF	2040	2062	An integrated proteomic and peptidomic assessment of the normal human urinome
Health	Healthy	HEALTH	H439	P21333	FLNA	DASRVRVSGQGLHEGHTFEPAE	2046	2047	An integrated proteomic and peptidomic assessment of the normal human urinome
Health	Healthy	HEALTH	H440	P21333	FLNA	DASRVRVSGQGLHEGHTFEPAEF	2046	2048	An integrated proteomic and peptidomic assessment of the normal human urinome
Health	Healthy	HEALTH	H441	P10451	SPP1	DATDEDITSHMESEE	183	197	An integrated proteomic and peptidomic assessment of the normal human urinome
Health	Healthy	HEALTH	H442	P10451	SPP1	DATDEDITSHMESEELNG	183	200	An integrated proteomic and peptidomic assessment of the normal human urinome
Health	Healthy	HEALTH	H443	Q9BQB4	SOST	DATEIIPELGEYPEPPPEL	32	50	An integrated proteomic and peptidomic assessment of the normal human urinome
Health	Healthy	HEALTH	H444	P14209	CD99	DAVVDGENDD	57	66	An integrated proteomic and peptidomic assessment of the normal human urinome
Health	Healthy	HEALTH	H445	P02768	ALB	DCCAKQEPERN	113	123	An integrated proteomic and peptidomic assessment of the normal human urinome
Health	Healthy	HEALTH	H446	P02768	ALB	DCCAKQEPERNEC	113	125	An integrated proteomic and peptidomic assessment of the normal human urinome
Health	Healthy	HEALTH	H447	P02768	ALB	DCCAKQEPERNECF	113	126	An integrated proteomic and peptidomic assessment of the normal human urinome
Health	Healthy	HEALTH	H448	P02768	ALB	DCCAKQEPERNECFLQ	113	128	An integrated proteomic and peptidomic assessment of the normal human urinome
Health	Healthy	HEALTH	H449	P02768	ALB	DCCAKQEPERNECFLQHKDDNPN	113	135	An integrated proteomic and peptidomic assessment of the normal human urinome
Health	Healthy	HEALTH	H450	P02768	ALB	DCCAKQEPERNECFLQHKDDNPNLP	113	137	An integrated proteomic and peptidomic assessment of the normal human urinome
Health	Healthy	HEALTH	H451	Q16661	GUCA2B	DCELCVNVACTGCL	99	112	An integrated proteomic and peptidomic assessment of the normal human urinome
Health	Healthy	HEALTH	H452	P51888	PRELP	DCPRECYCPPDFP	72	84	An integrated proteomic and peptidomic assessment of the normal human urinome
Health	Healthy	HEALTH	H453	P51888	PRELP	DCPRECYCPPDFPS	72	85	An integrated proteomic and peptidomic assessment of the normal human urinome
Health	Healthy	HEALTH	H454	P51888	PRELP	DCPRECYCPPDFPSA	72	86	An integrated proteomic and peptidomic assessment of the normal human urinome
Health	Healthy	HEALTH	H455	P59666	DEFA3	DCYCRIPACIAGER	65	78	An integrated proteomic and peptidomic assessment of the normal human urinome
Health	Healthy	HEALTH	H456	P59666	DEFA3	DCYCRIPACIAGERRYGTCI	65	84	An integrated proteomic and peptidomic assessment of the normal human urinome
Health	Healthy	HEALTH	H457	Q16661	GUCA2B	DDCELCVNVACTGC	98	111	An integrated proteomic and peptidomic assessment of the normal human urinome
Health	Healthy	HEALTH	H458	Q16661	GUCA2B	DDCELCVNVACTGCL	98	112	An integrated proteomic and peptidomic assessment of the normal human urinome
Health	Healthy	HEALTH	H459	O00264	PGRMC1	DDDEPPPLPRL	58	68	An integrated proteomic and peptidomic assessment of the normal human urinome
Health	Healthy	HEALTH	H460	P02768	ALB	DDFAAFVEKCCKADDKETCF	573	592	An integrated proteomic and peptidomic assessment of the normal human urinome
Health	Healthy	HEALTH	H461	P02768	ALB	DDFAAFVEKCCKADDKETCFAEEG	573	596	An integrated proteomic and peptidomic assessment of the normal human urinome
Health	Healthy	HEALTH	H462	P02768	ALB	DDFAAFVEKCCKADDKETCFAEEGK	573	597	An integrated proteomic and peptidomic assessment of the normal human urinome
Health	Healthy	HEALTH	H463	P02452	COL1A1	DDGEAGKPGRPGERGPPGP	231	249	An integrated proteomic and peptidomic assessment of the normal human urinome
Health	Healthy	HEALTH	H464	Q8N2S1	LTBP4	DDGGPYGESEAPAPPGPG	1478	1495	An integrated proteomic and peptidomic assessment of the normal human urinome
Health	Healthy	HEALTH	H465	Q8N2S1	LTBP4	DDGGPYGESEAPAPPGPGTRW	1478	1498	An integrated proteomic and peptidomic assessment of the normal human urinome
Health	Healthy	HEALTH	H466	Q8N2S1	LTBP4	DDGGPYGESEAPAPPGPGTRWP	1478	1499	An integrated proteomic and peptidomic assessment of the normal human urinome
Health	Healthy	HEALTH	H467	O95167	NDUFA3	DDGNMPDVPSHPQDPQGPS	59	77	An integrated proteomic and peptidomic assessment of the normal human urinome
Health	Healthy	HEALTH	H468	P39060	COL18A1	DDILASPPRLPEPQPYP	1534	1550	An integrated proteomic and peptidomic assessment of the normal human urinome
Health	Healthy	HEALTH	H469	P39060	COL18A1	DDILASPPRLPEPQPYPG	1534	1551	An integrated proteomic and peptidomic assessment of the normal human urinome
Health	Healthy	HEALTH	H470	P39060	COL18A1	DDILASPPRLPEPQPYPGA	1534	1552	An integrated proteomic and peptidomic assessment of the normal human urinome
Health	Healthy	HEALTH	H471	P39060	COL18A1	DDILASPPRLPEPQPYPGAP	1534	1553	An integrated proteomic and peptidomic assessment of the normal human urinome
Health	Healthy	HEALTH	H472	P39060	COL18A1	DDILASPPRLPEPQPYPGAPH	1534	1554	An integrated proteomic and peptidomic assessment of the normal human urinome
Health	Healthy	HEALTH	H473	P39060	COL18A1	DDILASPPRLPEPQPYPGAPHH	1534	1555	An integrated proteomic and peptidomic assessment of the normal human urinome
Health	Healthy	HEALTH	H474	P39060	COL18A1	DDILASPPRLPEPQPYPGAPHHS	1534	1556	An integrated proteomic and peptidomic assessment of the normal human urinome
Health	Healthy	HEALTH	H475	P39060	COL18A1	DDILASPPRLPEPQPYPGAPHHSS	1534	1557	An integrated proteomic and peptidomic assessment of the normal human urinome
Health	Healthy	HEALTH	H476	P06753-2	TPM3	DDLEDKLKCTKEEHLC	218	233	An integrated proteomic and peptidomic assessment of the normal human urinome
Health	Healthy	HEALTH	H477	P14209	CD99	DDPRPPNPPKPMPNPNP	65	81	An integrated proteomic and peptidomic assessment of the normal human urinome
Health	Healthy	HEALTH	H478	P14209	CD99	DDPRPPNPPKPMPNPNPN	65	82	An integrated proteomic and peptidomic assessment of the normal human urinome
Health	Healthy	HEALTH	H479	P14209	CD99	DDPRPPNPPKPMPNPNPNHP	65	84	An integrated proteomic and peptidomic assessment of the normal human urinome
Health	Healthy	HEALTH	H480	P14209	CD99	DDPRPPNPPKPMPNPNPNHPS	65	85	An integrated proteomic and peptidomic assessment of the normal human urinome
Health	Healthy	HEALTH	H481	P14209	CD99	DDPRPPNPPKPMPNPNPNHPSSSGS	65	89	An integrated proteomic and peptidomic assessment of the normal human urinome
Health	Healthy	HEALTH	H482	P10451	SPP1	DDQSAETHSHKQS	231	243	An integrated proteomic and peptidomic assessment of the normal human urinome
Health	Healthy	HEALTH	H483	P10451	SPP1	DDQSAETHSHKQSR	231	244	An integrated proteomic and peptidomic assessment of the normal human urinome
Health	Healthy	HEALTH	H484	P10451	SPP1	DDQSAETHSHKQSRL	231	245	An integrated proteomic and peptidomic assessment of the normal human urinome
Health	Healthy	HEALTH	H485	P10451	SPP1	DDQSAETHSHKQSRLY	231	246	An integrated proteomic and peptidomic assessment of the normal human urinome
Health	Healthy	HEALTH	H486	Q8NDA2	HMCN2	DDRNCRDVDECAWDAHLCREGQRC	4663	4686	An integrated proteomic and peptidomic assessment of the normal human urinome
Health	Healthy	HEALTH	H487	P27824	CANX	DDWDEDAPAKIPD	302	314	An integrated proteomic and peptidomic assessment of the normal human urinome
Health	Healthy	HEALTH	H488	P27824	CANX	DDWDEDAPAKIPDE	302	315	An integrated proteomic and peptidomic assessment of the normal human urinome
Health	Healthy	HEALTH	H489	P27824	CANX	DDWDEDAPAKIPDEE	302	316	An integrated proteomic and peptidomic assessment of the normal human urinome
Health	Healthy	HEALTH	H490	P21333	FLNA	DDWLGIPQVITPEEIVDPNVDEHS	233	256	An integrated proteomic and peptidomic assessment of the normal human urinome
Health	Healthy	HEALTH	H491	P08493	MGP	DDYRLCERY	74	82	An integrated proteomic and peptidomic assessment of the normal human urinome
Health	Healthy	HEALTH	H492	P02671	FGA	DEAGSEADHEGTHSTKRG	605	622	An integrated proteomic and peptidomic assessment of the normal human urinome
Health	Healthy	HEALTH	H493	P12838	DEFA4	DEAPGQEQRGPEDQDI	27	42	An integrated proteomic and peptidomic assessment of the normal human urinome
Health	Healthy	HEALTH	H494	P12838	DEFA4	DEAPGQEQRGPEDQDISI	27	44	An integrated proteomic and peptidomic assessment of the normal human urinome
Health	Healthy	HEALTH	H495	P12838	DEFA4	DEAPGQEQRGPEDQDISISF	27	46	An integrated proteomic and peptidomic assessment of the normal human urinome
Health	Healthy	HEALTH	H496	P98095	FBLN2	DECLLLPGELCQH	606	618	An integrated proteomic and peptidomic assessment of the normal human urinome
Health	Healthy	HEALTH	H497	P32926	DSG3	DEEEMTMQQAKRRQ	34	47	An integrated proteomic and peptidomic assessment of the normal human urinome
Health	Healthy	HEALTH	H498	Q96MG2	JSRP1	DEEEPGEATGEAVREDR	211	227	An integrated proteomic and peptidomic assessment of the normal human urinome
Health	Healthy	HEALTH	H499	Q96MG2	JSRP1	DEEEPGEATGEAVREDRVTL	211	230	An integrated proteomic and peptidomic assessment of the normal human urinome
Health	Healthy	HEALTH	H500	P02751	FN1	DEEPLQFRVPGTSTS	2233	2247	An integrated proteomic and peptidomic assessment of the normal human urinome
Health	Healthy	HEALTH	H501	P01833	PIGR	DEKVLDSGFREIENKAIQDPRL	583	604	An integrated proteomic and peptidomic assessment of the normal human urinome
Health	Healthy	HEALTH	H502	P0C0L4	C4A C4B	DELPAKDDPDAPLQP	1423	1437	An integrated proteomic and peptidomic assessment of the normal human urinome
Health	Healthy	HEALTH	H503	P0C0L4	C4A C4B	DELPAKDDPDAPLQPVT	1423	1439	An integrated proteomic and peptidomic assessment of the normal human urinome
Health	Healthy	HEALTH	H504	P0C0L4	C4A C4B	DELPAKDDPDAPLQPVTP	1423	1440	An integrated proteomic and peptidomic assessment of the normal human urinome
Health	Healthy	HEALTH	H505	P0C0L4	C4A C4B	DELPAKDDPDAPLQPVTPLQ	1423	1442	An integrated proteomic and peptidomic assessment of the normal human urinome
Health	Healthy	HEALTH	H506	P0C0L4	C4A C4B	DELPAKDDPDAPLQPVTPLQL	1423	1443	An integrated proteomic and peptidomic assessment of the normal human urinome
Health	Healthy	HEALTH	H507	P02647	APOA1	DEPPQSPWDRVKD	25	37	An integrated proteomic and peptidomic assessment of the normal human urinome
Health	Healthy	HEALTH	H508	P02647	APOA1	DEPPQSPWDRVKDLA	25	39	An integrated proteomic and peptidomic assessment of the normal human urinome
Health	Healthy	HEALTH	H509	P02647	APOA1	DEPPQSPWDRVKDLAT	25	40	An integrated proteomic and peptidomic assessment of the normal human urinome
Health	Healthy	HEALTH	H510	P02647	APOA1	DEPPQSPWDRVKDLATV	25	41	An integrated proteomic and peptidomic assessment of the normal human urinome
Health	Healthy	HEALTH	H511	P02647	APOA1	DEPPQSPWDRVKDLATVY	25	42	An integrated proteomic and peptidomic assessment of the normal human urinome
Health	Healthy	HEALTH	H512	P10124	SRGN	DESDAFHDNLRSLDRNLPSDSQ	124	145	An integrated proteomic and peptidomic assessment of the normal human urinome
Health	Healthy	HEALTH	H513	P05997	COL5A2	DESMPDPLPEFTE	1241	1253	An integrated proteomic and peptidomic assessment of the normal human urinome
Health	Healthy	HEALTH	H514	Q14956	GPNMB	DETFLKDLPIMF	252	263	An integrated proteomic and peptidomic assessment of the normal human urinome
Health	Healthy	HEALTH	H515	O75339	CILP	DETPCNPVPESYL	398	410	An integrated proteomic and peptidomic assessment of the normal human urinome
Health	Healthy	HEALTH	H516	P68871	HBB	DEVGGEALGRL	22	32	An integrated proteomic and peptidomic assessment of the normal human urinome
Health	Healthy	HEALTH	H517	Q96FE7	PIK3IP1	DEVQVFAPANALP	126	138	An integrated proteomic and peptidomic assessment of the normal human urinome
Health	Healthy	HEALTH	H518	Q96FE7	PIK3IP1	DEVQVFAPANALPARSEA	126	143	An integrated proteomic and peptidomic assessment of the normal human urinome
Health	Healthy	HEALTH	H519	Q96FE7	PIK3IP1	DEVQVFAPANALPARSEAA	126	144	An integrated proteomic and peptidomic assessment of the normal human urinome
Health	Healthy	HEALTH	H520	Q96FE7	PIK3IP1	DEVQVFAPANALPARSEAAAVQP	126	148	An integrated proteomic and peptidomic assessment of the normal human urinome
Health	Healthy	HEALTH	H521	O43157	PLXNB1	DEWTGGDAPAFSTSTL	853	868	An integrated proteomic and peptidomic assessment of the normal human urinome
Health	Healthy	HEALTH	H522	Q8TCZ2	CD99L2	DFDDFNLED	26	34	An integrated proteomic and peptidomic assessment of the normal human urinome
Health	Healthy	HEALTH	H523	Q8TCZ2	CD99L2	DFDDFNLEDA	26	35	An integrated proteomic and peptidomic assessment of the normal human urinome
Health	Healthy	HEALTH	H524	Q8N2S1	LTBP4	DFEDDGGPYGESEAPAPPGPGTRWP	1475	1499	An integrated proteomic and peptidomic assessment of the normal human urinome
Health	Healthy	HEALTH	H525	P08123	COL1A2	DFGYDGDF	1109	1116	An integrated proteomic and peptidomic assessment of the normal human urinome
Health	Healthy	HEALTH	H526	P08123	COL1A2	DFGYDGDFY	1109	1117	An integrated proteomic and peptidomic assessment of the normal human urinome
Health	Healthy	HEALTH	H527	P02452	COL1A1	DFSFLPQPP	1197	1205	An integrated proteomic and peptidomic assessment of the normal human urinome
Health	Healthy	HEALTH	H528	P02452	COL1A1	DFSFLPQPPQ	1197	1206	An integrated proteomic and peptidomic assessment of the normal human urinome
Health	Healthy	HEALTH	H529	P51888	PRELP	DFSSDLENVPH	341	351	An integrated proteomic and peptidomic assessment of the normal human urinome
Health	Healthy	HEALTH	H530	P51888	PRELP	DFSSDLENVPHL	341	352	An integrated proteomic and peptidomic assessment of the normal human urinome
Health	Healthy	HEALTH	H531	O76076	WISP2	DGCGCCRVCAR	48	58	An integrated proteomic and peptidomic assessment of the normal human urinome
Health	Healthy	HEALTH	H532	O76076	WISP2	DGCGCCRVCARRLGEPCDQL	48	67	An integrated proteomic and peptidomic assessment of the normal human urinome
Health	Healthy	HEALTH	H533	Q8N2S1	LTBP4	DGCTNGRCVRVPEGF	1541	1555	An integrated proteomic and peptidomic assessment of the normal human urinome
Health	Healthy	HEALTH	H534	P00747	PLG	DGDVGGPWCYTTNPR	535	549	An integrated proteomic and peptidomic assessment of the normal human urinome
Health	Healthy	HEALTH	H535	P02461	COL3A1	DGESGRPGRPGERGLPGPPG	230	249	An integrated proteomic and peptidomic assessment of the normal human urinome
Health	Healthy	HEALTH	H536	P14209-3	CD99	DGGFDLSDALPGDD	23	36	An integrated proteomic and peptidomic assessment of the normal human urinome
Health	Healthy	HEALTH	H537	P54710	FXYD2	DGGGSPKGDVD	7	17	An integrated proteomic and peptidomic assessment of the normal human urinome
Health	Healthy	HEALTH	H538	P54710	FXYD2	DGGGSPKGDVDPFYYD	7	22	An integrated proteomic and peptidomic assessment of the normal human urinome
Health	Healthy	HEALTH	H539	P54710	FXYD2	DGGGSPKGDVDPFYYDYETVRNGG	7	30	An integrated proteomic and peptidomic assessment of the normal human urinome
Health	Healthy	HEALTH	H540	P54710	FXYD2	DGGGSPKGDVDPFYYDYETVRNGGL	7	31	An integrated proteomic and peptidomic assessment of the normal human urinome
Health	Healthy	HEALTH	H541	P13645	KRT10	DGGLLSGNEKVTMQ	138	151	An integrated proteomic and peptidomic assessment of the normal human urinome
Health	Healthy	HEALTH	H542	P02452	COL1A1	DGKTGPPGPAGQDGRPGPPGPPG	550	572	An integrated proteomic and peptidomic assessment of the normal human urinome
Health	Healthy	HEALTH	H543	P02452	COL1A1	DGKTGPPGPAGQDGRPGPPGPPGA	550	573	An integrated proteomic and peptidomic assessment of the normal human urinome
Health	Healthy	HEALTH	H544	P68871	HBB HBD	DGLAHLDNLKGTF	74	86	An integrated proteomic and peptidomic assessment of the normal human urinome
Health	Healthy	HEALTH	H545	P68871	HBB	DGLAHLDNLKGTFA	74	87	An integrated proteomic and peptidomic assessment of the normal human urinome
Health	Healthy	HEALTH	H546	P08123	COL1A2	DGPPGRDGQPGHKGERGYPG	933	952	An integrated proteomic and peptidomic assessment of the normal human urinome
Health	Healthy	HEALTH	H547	P02452	COL1A1	DGQPGAKGEPGDAGAKGDAGPPGP	820	843	An integrated proteomic and peptidomic assessment of the normal human urinome
Health	Healthy	HEALTH	H548	P02461	COL3A1	DGQPGPPGPPGTAGFPGSPG	329	348	An integrated proteomic and peptidomic assessment of the normal human urinome
Health	Healthy	HEALTH	H549	P02461	COL3A1	DGQPGPPGPPGTAGFPGSPGA	329	349	An integrated proteomic and peptidomic assessment of the normal human urinome
Health	Healthy	HEALTH	H550	P10451	SPP1	DGRGDSVVYGL	157	167	An integrated proteomic and peptidomic assessment of the normal human urinome
Health	Healthy	HEALTH	H551	P10451	SPP1	DGRGDSVVYGLR	157	168	An integrated proteomic and peptidomic assessment of the normal human urinome
Health	Healthy	HEALTH	H552	P10451	SPP1	DGRGDSVVYGLRSKSK	157	172	An integrated proteomic and peptidomic assessment of the normal human urinome
Health	Healthy	HEALTH	H553	Q9BZQ8	FAM129A	DGTEQVIISRVDDPVVNPVATEDTA	650	674	An integrated proteomic and peptidomic assessment of the normal human urinome
Health	Healthy	HEALTH	H554	P22105	TNXB	DGTTAPERKEEPPRPEF	1242	1258	An integrated proteomic and peptidomic assessment of the normal human urinome
Health	Healthy	HEALTH	H555	P14209	CD99	DGVSGGEGKGGSD	97	109	An integrated proteomic and peptidomic assessment of the normal human urinome
Health	Healthy	HEALTH	H556	Q9UHG2	PCSK1N	DHDVGSELPPEGVL	223	236	An integrated proteomic and peptidomic assessment of the normal human urinome
Health	Healthy	HEALTH	H557	Q9UHG2	PCSK1N	DHDVGSELPPEGVLG	223	237	An integrated proteomic and peptidomic assessment of the normal human urinome
Health	Healthy	HEALTH	H558	Q9UHG2	PCSK1N	DHDVGSELPPEGVLGA	223	238	An integrated proteomic and peptidomic assessment of the normal human urinome
Health	Healthy	HEALTH	H559	Q9UHG2	PCSK1N	DHDVGSELPPEGVLGAL	223	239	An integrated proteomic and peptidomic assessment of the normal human urinome
Health	Healthy	HEALTH	H560	Q9UHG2	PCSK1N	DHDVGSELPPEGVLGALL	223	240	An integrated proteomic and peptidomic assessment of the normal human urinome
Health	Healthy	HEALTH	H561	Q9UHG2	PCSK1N	DHDVGSELPPEGVLGALLR	223	241	An integrated proteomic and peptidomic assessment of the normal human urinome
Health	Healthy	HEALTH	H562	Q9UHG2	PCSK1N	DHDVGSELPPEGVLGALLRVK	223	243	An integrated proteomic and peptidomic assessment of the normal human urinome
Health	Healthy	HEALTH	H563	Q9HCU0	CD248	DHQIPVIAANYPDLPSAYQPGIL	479	501	An integrated proteomic and peptidomic assessment of the normal human urinome
Health	Healthy	HEALTH	H564	Q13361	MFAP5	DIAPSTDDLASLSEK	64	78	An integrated proteomic and peptidomic assessment of the normal human urinome
Health	Healthy	HEALTH	H565	Q00G26	PLIN5	DICEQEPETPSCPVK	440	454	An integrated proteomic and peptidomic assessment of the normal human urinome
Health	Healthy	HEALTH	H566	P20930	FLG	DIDHNKKIDFTEFL	62	75	An integrated proteomic and peptidomic assessment of the normal human urinome
Health	Healthy	HEALTH	H567	P20930	FLG	DIDHNKKIDFTEFLL	62	76	An integrated proteomic and peptidomic assessment of the normal human urinome
Health	Healthy	HEALTH	H568	P61769	B2M	DIEVDLLKNGERIE	54	67	An integrated proteomic and peptidomic assessment of the normal human urinome
Health	Healthy	HEALTH	H569	P10909	CLU	DIHFHSPAFQHPPTE	259	273	An integrated proteomic and peptidomic assessment of the normal human urinome
Health	Healthy	HEALTH	H570	P13645	KRT10	DIKIRLENEIQ	437	447	An integrated proteomic and peptidomic assessment of the normal human urinome
Health	Healthy	HEALTH	H571	P13645	KRT10	DIKIRLENEIQTYRSLL	437	453	An integrated proteomic and peptidomic assessment of the normal human urinome
Health	Healthy	HEALTH	H572	P13646	KRT13 KRT15 KRT20	DIKTRLEQEIA	393	403	An integrated proteomic and peptidomic assessment of the normal human urinome
Health	Healthy	HEALTH	H573	P39060	COL18A1	DILASPPRLPEPQPYPGAP	1535	1553	An integrated proteomic and peptidomic assessment of the normal human urinome
Health	Healthy	HEALTH	H574	P39060	COL18A1	DILASPPRLPEPQPYPGAPH	1535	1554	An integrated proteomic and peptidomic assessment of the normal human urinome
Health	Healthy	HEALTH	H575	P39060	COL18A1	DILASPPRLPEPQPYPGAPHH	1535	1555	An integrated proteomic and peptidomic assessment of the normal human urinome
Health	Healthy	HEALTH	H576	P39060	COL18A1	DILASPPRLPEPQPYPGAPHHS	1535	1556	An integrated proteomic and peptidomic assessment of the normal human urinome
Health	Healthy	HEALTH	H577	P39060	COL18A1	DILASPPRLPEPQPYPGAPHHSS	1535	1557	An integrated proteomic and peptidomic assessment of the normal human urinome
Health	Healthy	HEALTH	H578	P10451	SPP1	DIQYPDATDEDITSHMESEE	178	197	An integrated proteomic and peptidomic assessment of the normal human urinome
Health	Healthy	HEALTH	H579	O00187	MASP2	DITFRSDYSNEKPFTG	114	129	An integrated proteomic and peptidomic assessment of the normal human urinome
Health	Healthy	HEALTH	H580	O00187	MASP2	DITFRSDYSNEKPFTGF	114	130	An integrated proteomic and peptidomic assessment of the normal human urinome
Health	Healthy	HEALTH	H581	O00187	MASP2	DITFRSDYSNEKPFTGFEAF	114	133	An integrated proteomic and peptidomic assessment of the normal human urinome
Health	Healthy	HEALTH	H582	P10451	SPP1	DITSHMESEEL	188	198	An integrated proteomic and peptidomic assessment of the normal human urinome
Health	Healthy	HEALTH	H583	P10451	SPP1	DITSHMESEELN	188	199	An integrated proteomic and peptidomic assessment of the normal human urinome
Health	Healthy	HEALTH	H584	P10451	SPP1	DITSHMESEELNGA	188	201	An integrated proteomic and peptidomic assessment of the normal human urinome
Health	Healthy	HEALTH	H585	P10451	SPP1	DITSHMESEELNGAY	188	202	An integrated proteomic and peptidomic assessment of the normal human urinome
Health	Healthy	HEALTH	H586	P10451	SPP1	DITSHMESEELNGAYK	188	203	An integrated proteomic and peptidomic assessment of the normal human urinome
Health	Healthy	HEALTH	H587	P10451	SPP1	DITSHMESEELNGAYKAIPV	188	207	An integrated proteomic and peptidomic assessment of the normal human urinome
Health	Healthy	HEALTH	H588	P10451	SPP1	DITSHMESEELNGAYKAIPVAQDL	188	211	An integrated proteomic and peptidomic assessment of the normal human urinome
Health	Healthy	HEALTH	H589	P06312	IGKV4-1	DIVMTQSPDSL	21	31	An integrated proteomic and peptidomic assessment of the normal human urinome
Health	Healthy	HEALTH	H590	P06312	IGKV4-1	DIVMTQSPDSLA	21	32	An integrated proteomic and peptidomic assessment of the normal human urinome
Health	Healthy	HEALTH	H591	P01615	IGKV2D-28	DIVMTQSPLSL	21	31	An integrated proteomic and peptidomic assessment of the normal human urinome
Health	Healthy	HEALTH	H592	P69905	HBA1 HBA2	DKFLASVSTVL	127	137	An integrated proteomic and peptidomic assessment of the normal human urinome
Health	Healthy	HEALTH	H593	P10451	SPP1	DKHLKFRISHELDSASSEVN	295	314	An integrated proteomic and peptidomic assessment of the normal human urinome
Health	Healthy	HEALTH	H594	P02675	FGB	DKKREEAPSLRPAPPPISGG	50	69	An integrated proteomic and peptidomic assessment of the normal human urinome
Health	Healthy	HEALTH	H595	P02675	FGB	DKKREEAPSLRPAPPPISGGG	50	70	An integrated proteomic and peptidomic assessment of the normal human urinome
Health	Healthy	HEALTH	H596	P02675	FGB	DKKREEAPSLRPAPPPISGGGY	50	71	An integrated proteomic and peptidomic assessment of the normal human urinome
Health	Healthy	HEALTH	H597	P02675	FGB	DKKREEAPSLRPAPPPISGGGYR	50	72	An integrated proteomic and peptidomic assessment of the normal human urinome
Health	Healthy	HEALTH	H598	P02675	FGB	DKKREEAPSLRPAPPPISGGGYRA	50	73	An integrated proteomic and peptidomic assessment of the normal human urinome
Health	Healthy	HEALTH	H599	P02768	ALB	DKLCTVATLRETYGEM	96	111	An integrated proteomic and peptidomic assessment of the normal human urinome
Health	Healthy	HEALTH	H600	P69905	HBA1 HBA2	DKTNVKAAWGKVGAHAGEYGAE	7	28	An integrated proteomic and peptidomic assessment of the normal human urinome
Health	Healthy	HEALTH	H601	P69905	HBA1 HBA2	DKTNVKAAWGKVGAHAGEYGAEAL	7	30	An integrated proteomic and peptidomic assessment of the normal human urinome
Health	Healthy	HEALTH	H602	P69905	HBA1 HBA2	DKTNVKAAWGKVGAHAGEYGAEALE	7	31	An integrated proteomic and peptidomic assessment of the normal human urinome
Health	Healthy	HEALTH	H603	P13645	KRT10	DKVRALEESN	162	171	An integrated proteomic and peptidomic assessment of the normal human urinome
Health	Healthy	HEALTH	H604	P60709	ACTG2 ACTA2 ACTBL2 ACTA1 ACTC1 ACTB ACTG1	DLAGRDLTDYL	179	189	An integrated proteomic and peptidomic assessment of the normal human urinome
Health	Healthy	HEALTH	H605	P04264	KRT1 KRT3 KRT2 KRT76	DLARLLRDYQEL	457	468	An integrated proteomic and peptidomic assessment of the normal human urinome
Health	Healthy	HEALTH	H606	P04264	KRT1 KRT3 KRT2 KRT76	DLARLLRDYQELM	457	469	An integrated proteomic and peptidomic assessment of the normal human urinome
Health	Healthy	HEALTH	H607	Q6P0A1	FAM180B	DLCKGFCPQDRPPS	158	171	An integrated proteomic and peptidomic assessment of the normal human urinome
Health	Healthy	HEALTH	H608	P55001	MFAP2	DLDPLPPFPDHV	22	33	An integrated proteomic and peptidomic assessment of the normal human urinome
Health	Healthy	HEALTH	H609	P04264	KRT1 KRT2 KRT79 KRT5 KRT6C KRT6B KRT6A KRT75	DLDSIIAEVK	346	355	An integrated proteomic and peptidomic assessment of the normal human urinome
Health	Healthy	HEALTH	H610	P04264	KRT1 KRT2 KRT79 KRT5 KRT6C KRT6B KRT6A KRT75	DLDSIIAEVKAQ	346	357	An integrated proteomic and peptidomic assessment of the normal human urinome
Health	Healthy	HEALTH	H611	P04264	KRT1	DLDSIIAEVKAQYEDIAQ	346	363	An integrated proteomic and peptidomic assessment of the normal human urinome
Health	Healthy	HEALTH	H612	P06753-2	TPM3	DLEDKLKCTKEEHLC	218	233	An integrated proteomic and peptidomic assessment of the normal human urinome
Health	Healthy	HEALTH	H613	O00187	MASP2	DLELSHLCEYD	65	75	An integrated proteomic and peptidomic assessment of the normal human urinome
Health	Healthy	HEALTH	H614	O00187	MASP2	DLELSHLCEYDF	65	76	An integrated proteomic and peptidomic assessment of the normal human urinome
Health	Healthy	HEALTH	H615	P51888	PRELP	DLENVPHL	345	352	An integrated proteomic and peptidomic assessment of the normal human urinome
Health	Healthy	HEALTH	H616	P10124	SRGN	DLGQHGLEEDFM	146	157	An integrated proteomic and peptidomic assessment of the normal human urinome
Health	Healthy	HEALTH	H617	P02671	FGA	DLGTLSGIGTLDGF	496	509	An integrated proteomic and peptidomic assessment of the normal human urinome
Health	Healthy	HEALTH	H618	P69905	HBA1 HBA2	DLHAHKLRVDPVNF	86	99	An integrated proteomic and peptidomic assessment of the normal human urinome
Health	Healthy	HEALTH	H619	P10451	SPP1	DLNAPSDWDSRGKDSYETSQL	210	230	An integrated proteomic and peptidomic assessment of the normal human urinome
Health	Healthy	HEALTH	H620	Q9NQ79	CRTAC1	DLNLGSVVKESCEPSC	646	661	An integrated proteomic and peptidomic assessment of the normal human urinome
Health	Healthy	HEALTH	H621	P41222	PTGDS	DLQAAPEAQVSVQPNFQQDKFLGRW	19	43	An integrated proteomic and peptidomic assessment of the normal human urinome
Health	Healthy	HEALTH	H622	P01308	INS	DLQVGQVELGGGPGAGSLQ	60	78	An integrated proteomic and peptidomic assessment of the normal human urinome
Health	Healthy	HEALTH	H623	P01308	INS	DLQVGQVELGGGPGAGSLQP	60	79	An integrated proteomic and peptidomic assessment of the normal human urinome
Health	Healthy	HEALTH	H624	P01308	INS	DLQVGQVELGGGPGAGSLQPL	60	80	An integrated proteomic and peptidomic assessment of the normal human urinome
Health	Healthy	HEALTH	H625	P13645	KRT10	DLRNVSTGDVNVEM	293	306	An integrated proteomic and peptidomic assessment of the normal human urinome
Health	Healthy	HEALTH	H626	P69905	HBA1 HBA2	DLSHGSAQVKGHGKKVADALTN	48	69	An integrated proteomic and peptidomic assessment of the normal human urinome
Health	Healthy	HEALTH	H627	P12883	MYH7 MYH6 MYH8 MYH4 MYH1 MYH2	DLSRELEEISERL	1138	1150	An integrated proteomic and peptidomic assessment of the normal human urinome
Health	Healthy	HEALTH	H628	P12883	MYH7 MYH6 MYH8 MYH4 MYH1 MYH2	DLSRELEEISERLE	1138	1151	An integrated proteomic and peptidomic assessment of the normal human urinome
Health	Healthy	HEALTH	H629	P12883	MYH7 MYH6 MYH8 MYH4 MYH1 MYH2	DLSRELEEISERLEE	1138	1152	An integrated proteomic and peptidomic assessment of the normal human urinome
Health	Healthy	HEALTH	H630	P13535	MYH8 MYH4 MYH1 MYH2	DLSRELEEISERLEEAGGATSAQ	1141	1163	An integrated proteomic and peptidomic assessment of the normal human urinome
Health	Healthy	HEALTH	H631	P69905	HBA1 HBA2	DMPNALSALSDLH	76	88	An integrated proteomic and peptidomic assessment of the normal human urinome
Health	Healthy	HEALTH	H632	P69905	HBA1 HBA2	DMPNALSALSDLHAH	76	90	An integrated proteomic and peptidomic assessment of the normal human urinome
Health	Healthy	HEALTH	H633	P69905	HBA1 HBA2	DMPNALSALSDLHAHKL	76	92	An integrated proteomic and peptidomic assessment of the normal human urinome
Health	Healthy	HEALTH	H634	P01344	IGF2	DNFPRYPVGKF	103	113	An integrated proteomic and peptidomic assessment of the normal human urinome
Health	Healthy	HEALTH	H635	P63267	ACTG2 ACTA2	DNGSGLCKAGFAGDDAPRAVF	12	32	An integrated proteomic and peptidomic assessment of the normal human urinome
Health	Healthy	HEALTH	H636	P04264	KRT1	DNLQQEIDFLT	306	316	An integrated proteomic and peptidomic assessment of the normal human urinome
Health	Healthy	HEALTH	H637	P04264	KRT1	DNLQQEIDFLTA	306	317	An integrated proteomic and peptidomic assessment of the normal human urinome
Health	Healthy	HEALTH	H638	P04264	KRT1 KRT77 KRT3	DNNRSLDLDSI	340	350	An integrated proteomic and peptidomic assessment of the normal human urinome
Health	Healthy	HEALTH	H639	P04264	KRT1 KRT3	DNNRSLDLDSIIAEV	340	354	An integrated proteomic and peptidomic assessment of the normal human urinome
Health	Healthy	HEALTH	H640	P04264	KRT1	DNNRSLDLDSIIAEVK	340	355	An integrated proteomic and peptidomic assessment of the normal human urinome
Health	Healthy	HEALTH	H641	Q9NZV1	CRIM1	DNRLHPSEDSSLDSIASVVVPII	926	948	An integrated proteomic and peptidomic assessment of the normal human urinome
Health	Healthy	HEALTH	H642	P35908	KRT2	DNSRNLDLDSI	338	348	An integrated proteomic and peptidomic assessment of the normal human urinome
Health	Healthy	HEALTH	H643	P35908	KRT2	DNSRNLDLDSIIAE	338	351	An integrated proteomic and peptidomic assessment of the normal human urinome
Health	Healthy	HEALTH	H644	P35908	KRT2	DNSRNLDLDSIIAEV	338	352	An integrated proteomic and peptidomic assessment of the normal human urinome
Health	Healthy	HEALTH	H645	P35908	KRT2	DNSRNLDLDSIIAEVK	338	353	An integrated proteomic and peptidomic assessment of the normal human urinome
Health	Healthy	HEALTH	H646	O00754	MAN2B1	DPANITLEPMEIRT	986	999	An integrated proteomic and peptidomic assessment of the normal human urinome
Health	Healthy	HEALTH	H647	O00754	MAN2B1	DPANITLEPMEIRTFL	986	1001	An integrated proteomic and peptidomic assessment of the normal human urinome
Health	Healthy	HEALTH	H648	O00754	MAN2B1	DPANITLEPMEIRTFLA	986	1002	An integrated proteomic and peptidomic assessment of the normal human urinome
Health	Healthy	HEALTH	H649	P59646	FXYD4	DPFANKDDPF	21	30	An integrated proteomic and peptidomic assessment of the normal human urinome
Health	Healthy	HEALTH	H650	P53634	CTSC	DPFNPFELTNH	395	405	An integrated proteomic and peptidomic assessment of the normal human urinome
Health	Healthy	HEALTH	H651	P53634	CTSC	DPFNPFELTNHA	395	406	An integrated proteomic and peptidomic assessment of the normal human urinome
Health	Healthy	HEALTH	H652	P53634	CTSC	DPFNPFELTNHAV	395	407	An integrated proteomic and peptidomic assessment of the normal human urinome
Health	Healthy	HEALTH	H653	P53634	CTSC	DPFNPFELTNHAVLL	395	409	An integrated proteomic and peptidomic assessment of the normal human urinome
Health	Healthy	HEALTH	H654	Q9UHL4	DPP7	DPGFQERFFQQ	28	38	An integrated proteomic and peptidomic assessment of the normal human urinome
Health	Healthy	HEALTH	H655	P02751-15	FN1	DPHEATCYDDGKTYHVGEQWQKEYL	2380	2404	An integrated proteomic and peptidomic assessment of the normal human urinome
Health	Healthy	HEALTH	H656	P10909	CLU	DPITVTVPVEV	413	423	An integrated proteomic and peptidomic assessment of the normal human urinome
Health	Healthy	HEALTH	H657	P69905	HBA1 HBA2 HBZ	DPVNFKLLSHCL	95	106	An integrated proteomic and peptidomic assessment of the normal human urinome
Health	Healthy	HEALTH	H658	P98095	FBLN2	DQEVAEVEAATAL	200	212	An integrated proteomic and peptidomic assessment of the normal human urinome
Health	Healthy	HEALTH	H659	P08123	COL1A2	DQGPVGRTGEVG	824	835	An integrated proteomic and peptidomic assessment of the normal human urinome
Health	Healthy	HEALTH	H660	O00264	PGRMC1	DQPAASGDSDDDEPPPLPRL	49	68	An integrated proteomic and peptidomic assessment of the normal human urinome
Health	Healthy	HEALTH	H661	P22105	TNXB	DQREVTVYNLEPERKYKMNM	1523	1542	An integrated proteomic and peptidomic assessment of the normal human urinome
Health	Healthy	HEALTH	H662	P07911	UMOD	DQSRVLNLGPI	594	604	An integrated proteomic and peptidomic assessment of the normal human urinome
Health	Healthy	HEALTH	H663	P07911	UMOD	DQSRVLNLGPIT	594	605	An integrated proteomic and peptidomic assessment of the normal human urinome
Health	Healthy	HEALTH	H664	P07911	UMOD	DQSRVLNLGPITR	594	606	An integrated proteomic and peptidomic assessment of the normal human urinome
Health	Healthy	HEALTH	H665	P07911	UMOD	DQSRVLNLGPITRK	594	607	An integrated proteomic and peptidomic assessment of the normal human urinome
Health	Healthy	HEALTH	H666	Q96FE7	PIK3IP1	DQTSPAPGLRCLNWLDAQSGL	36	56	An integrated proteomic and peptidomic assessment of the normal human urinome
Health	Healthy	HEALTH	H667	P01024	C3	DQVPDTESETRILLQ	969	983	An integrated proteomic and peptidomic assessment of the normal human urinome
Health	Healthy	HEALTH	H668	P10909	CLU	DQYYLRVTTV	380	389	An integrated proteomic and peptidomic assessment of the normal human urinome
Health	Healthy	HEALTH	H669	P0DJD9	PGA5 PGA4 PGA3	DRANNQVGLAPVA	376	388	An integrated proteomic and peptidomic assessment of the normal human urinome
Health	Healthy	HEALTH	H670	P02760	AMBP	DRGECVPGEQEPEPILIPR	184	202	An integrated proteomic and peptidomic assessment of the normal human urinome
Health	Healthy	HEALTH	H671	P02760	AMBP	DRGECVPGEQEPEPILIPRV	184	203	An integrated proteomic and peptidomic assessment of the normal human urinome
Health	Healthy	HEALTH	H672	Q7Z5L7	PODN	DRGRLGKEKEEEEEEEEEEEET	591	612	An integrated proteomic and peptidomic assessment of the normal human urinome
Health	Healthy	HEALTH	H673	P00742	F10	DRNTEQEEGGEAVHEVE	290	306	An integrated proteomic and peptidomic assessment of the normal human urinome
Health	Healthy	HEALTH	H674	P00742	F10	DRNTEQEEGGEAVHEVEVVIK	290	310	An integrated proteomic and peptidomic assessment of the normal human urinome
Health	Healthy	HEALTH	H675	O75594	PGLYRP1	DRVPTPQAIRAAQGL	137	151	An integrated proteomic and peptidomic assessment of the normal human urinome
Health	Healthy	HEALTH	H676	O75594	PGLYRP1	DRVPTPQAIRAAQGLL	137	152	An integrated proteomic and peptidomic assessment of the normal human urinome
Health	Healthy	HEALTH	H677	P54710-2	FXYD2	DRWYLGGSPKGDVDP	2	16	An integrated proteomic and peptidomic assessment of the normal human urinome
Health	Healthy	HEALTH	H678	P54710-2	FXYD2	DRWYLGGSPKGDVDPF	2	17	An integrated proteomic and peptidomic assessment of the normal human urinome
Health	Healthy	HEALTH	H679	O00264	PGRMC1	DSDDDEPPPLPRL	56	68	An integrated proteomic and peptidomic assessment of the normal human urinome
Health	Healthy	HEALTH	H680	P01857	IGHG1	DSDGSFFLYSKL	282	293	An integrated proteomic and peptidomic assessment of the normal human urinome
Health	Healthy	HEALTH	H681	P10909	CLU	DSDPITVTVPVEV	411	423	An integrated proteomic and peptidomic assessment of the normal human urinome
Health	Healthy	HEALTH	H682	P60709	ACTB ACTG1	DSGDGVTHTVPIYEGY	154	169	An integrated proteomic and peptidomic assessment of the normal human urinome
Health	Healthy	HEALTH	H683	P02671	FGA	DSGEGDFLAEGGGVR	21	35	An integrated proteomic and peptidomic assessment of the normal human urinome
Health	Healthy	HEALTH	H684	P01833	PIGR	DSGFREIENKAIQDPR	588	603	An integrated proteomic and peptidomic assessment of the normal human urinome
Health	Healthy	HEALTH	H685	P01833	PIGR	DSGFREIENKAIQDPRL	588	604	An integrated proteomic and peptidomic assessment of the normal human urinome
Health	Healthy	HEALTH	H686	P02671	FGA	DSHSLTTNIMEIL	101	113	An integrated proteomic and peptidomic assessment of the normal human urinome
Health	Healthy	HEALTH	H687	P04264	KRT1	DSIIAEVKAQYEDIAQ	348	363	An integrated proteomic and peptidomic assessment of the normal human urinome
Health	Healthy	HEALTH	H688	P04264	KRT1	DSIIAEVKAQYEDIAQK	348	364	An integrated proteomic and peptidomic assessment of the normal human urinome
Health	Healthy	HEALTH	H689	P04264	KRT1	DSIIAEVKAQYEDIAQKS	348	365	An integrated proteomic and peptidomic assessment of the normal human urinome
Health	Healthy	HEALTH	H690	P04264	KRT1	DSIIAEVKAQYEDIAQKSKAEAE	348	370	An integrated proteomic and peptidomic assessment of the normal human urinome
Health	Healthy	HEALTH	H691	P00995	SPINK1	DSLGREAKCYNEL	24	36	An integrated proteomic and peptidomic assessment of the normal human urinome
Health	Healthy	HEALTH	H692	P00995	SPINK1	DSLGREAKCYNELNG	24	38	An integrated proteomic and peptidomic assessment of the normal human urinome
Health	Healthy	HEALTH	H693	P00995	SPINK1	DSLGREAKCYNELNGCTK	24	41	An integrated proteomic and peptidomic assessment of the normal human urinome
Health	Healthy	HEALTH	H694	P00995	SPINK1	DSLGREAKCYNELNGCTKIYD	24	44	An integrated proteomic and peptidomic assessment of the normal human urinome
Health	Healthy	HEALTH	H695	P10451	SPP1	DSRGKDSYETSQL	218	230	An integrated proteomic and peptidomic assessment of the normal human urinome
Health	Healthy	HEALTH	H696	Q07654	TFF3	DSRIPGVPWCFKPLQE	74	89	An integrated proteomic and peptidomic assessment of the normal human urinome
Health	Healthy	HEALTH	H697	P09210	GSTA2 GSTA1 GSTA5	DSSLISSFPLLKAL	171	184	An integrated proteomic and peptidomic assessment of the normal human urinome
Health	Healthy	HEALTH	H698	O00592	PODXL	DSWIVPLDNLTKDDLDEEEDTHL	536	558	An integrated proteomic and peptidomic assessment of the normal human urinome
Health	Healthy	HEALTH	H699	Q92820	GGH	DTAKKPIIGILMQKCRN	29	45	An integrated proteomic and peptidomic assessment of the normal human urinome
Health	Healthy	HEALTH	H700	Q92820	GGH	DTAKKPIIGILMQKCRNK	29	46	An integrated proteomic and peptidomic assessment of the normal human urinome
Health	Healthy	HEALTH	H701	Q02818	NUCB1	DTDDVPVPAPAGDQKE	425	440	An integrated proteomic and peptidomic assessment of the normal human urinome
Health	Healthy	HEALTH	H702	Q02818	NUCB1	DTDDVPVPAPAGDQKEVDT	425	443	An integrated proteomic and peptidomic assessment of the normal human urinome
Health	Healthy	HEALTH	H703	Q02818	NUCB1	DTDDVPVPAPAGDQKEVDTSE	425	445	An integrated proteomic and peptidomic assessment of the normal human urinome
Health	Healthy	HEALTH	H704	P15309	ACPP	DTFPTDPIKESSWPQGF	51	67	An integrated proteomic and peptidomic assessment of the normal human urinome
Health	Healthy	HEALTH	H705	O00391	QSOX1	DTGAALLAESRAEKN	646	660	An integrated proteomic and peptidomic assessment of the normal human urinome
Health	Healthy	HEALTH	H706	O00391	QSOX1	DTGAALLAESRAEKNRL	646	662	An integrated proteomic and peptidomic assessment of the normal human urinome
Health	Healthy	HEALTH	H707	P81172	HAMP	DTHFPICIFCCGCCH	60	74	An integrated proteomic and peptidomic assessment of the normal human urinome
Health	Healthy	HEALTH	H708	P04264	KRT1	DTSTRTHNLEPYFESFIN	219	236	An integrated proteomic and peptidomic assessment of the normal human urinome
Health	Healthy	HEALTH	H709	Q12907	LMAN2	DTYPNDETTERVFPY	162	176	An integrated proteomic and peptidomic assessment of the normal human urinome
Health	Healthy	HEALTH	H710	Q9UGM3	DMBT1	DVGSYQEKVDVVLGPIQ	2385	2401	An integrated proteomic and peptidomic assessment of the normal human urinome
Health	Healthy	HEALTH	H711	Q9UGM3	DMBT1	DVGSYQEKVDVVLGPIQL	2385	2402	An integrated proteomic and peptidomic assessment of the normal human urinome
Health	Healthy	HEALTH	H712	P12110	COL6A2	DVLCPDPQIVCPDL	803	816	An integrated proteomic and peptidomic assessment of the normal human urinome
Health	Healthy	HEALTH	H713	O00391	QSOX1	DVQNVAAAPELAMGA	554	568	An integrated proteomic and peptidomic assessment of the normal human urinome
Health	Healthy	HEALTH	H714	O00391	QSOX1	DVQNVAAAPELAMGALEL	554	571	An integrated proteomic and peptidomic assessment of the normal human urinome
Health	Healthy	HEALTH	H715	Q9UM47	NOTCH3	DVRGEPLEPPEPSVP	1628	1642	An integrated proteomic and peptidomic assessment of the normal human urinome
Health	Healthy	HEALTH	H716	P22105	TNXB	DVRTLCSLHGVFDL	138	151	An integrated proteomic and peptidomic assessment of the normal human urinome
Health	Healthy	HEALTH	H717	P01833	PIGR	DVSLAKADAAPDEKVLDSGFR	572	592	An integrated proteomic and peptidomic assessment of the normal human urinome
Health	Healthy	HEALTH	H718	P01344	IGF2	DVSTPPTVLPDNFPRYP	93	109	An integrated proteomic and peptidomic assessment of the normal human urinome
Health	Healthy	HEALTH	H719	P01344	IGF2	DVSTPPTVLPDNFPRYPVG	93	111	An integrated proteomic and peptidomic assessment of the normal human urinome
Health	Healthy	HEALTH	H720	P01344	IGF2	DVSTPPTVLPDNFPRYPVGKF	93	113	An integrated proteomic and peptidomic assessment of the normal human urinome
Health	Healthy	HEALTH	H721	A0A075B6S6	IGKV2D-30 IGKV2-30	DVVMTQSPLSL	21	31	An integrated proteomic and peptidomic assessment of the normal human urinome
Health	Healthy	HEALTH	H722	P09958	FURIN	DVYQEPTDPKFPQQ	108	121	An integrated proteomic and peptidomic assessment of the normal human urinome
Health	Healthy	HEALTH	H723	P10451	SPP1	DWDSRGKDSYETSQL	216	230	An integrated proteomic and peptidomic assessment of the normal human urinome
Health	Healthy	HEALTH	H724	Q68CJ9	CREB3L3	DWVAPGPSTGSGRAGLEAAGDEL	439	461	An integrated proteomic and peptidomic assessment of the normal human urinome
Health	Healthy	HEALTH	H725	P54710	FXYD2	DYETVRNGGLIF	22	33	An integrated proteomic and peptidomic assessment of the normal human urinome
Health	Healthy	HEALTH	H726	P54710	FXYD2	DYETVRNGGLIFA	22	34	An integrated proteomic and peptidomic assessment of the normal human urinome
Health	Healthy	HEALTH	H727	P54710	FXYD2	DYETVRNGGLIFAG	22	35	An integrated proteomic and peptidomic assessment of the normal human urinome
Health	Healthy	HEALTH	H728	P54710	FXYD2	DYETVRNGGLIFAGL	22	36	An integrated proteomic and peptidomic assessment of the normal human urinome
Health	Healthy	HEALTH	H729	P54710	FXYD2	DYETVRNGGLIFAGLA	22	37	An integrated proteomic and peptidomic assessment of the normal human urinome
Health	Healthy	HEALTH	H730	P04264	KRT1	DYRNKYEDEIN	265	275	An integrated proteomic and peptidomic assessment of the normal human urinome
Health	Healthy	HEALTH	H731	P04264	KRT1	DYRNKYEDEINK	265	276	An integrated proteomic and peptidomic assessment of the normal human urinome
Health	Healthy	HEALTH	H732	P04264	KRT1	DYRNKYEDEINKRT	265	278	An integrated proteomic and peptidomic assessment of the normal human urinome
Health	Healthy	HEALTH	H733	P04264	KRT1	DYRNKYEDEINKRTNAEN	265	282	An integrated proteomic and peptidomic assessment of the normal human urinome
Health	Healthy	HEALTH	H734	P08493	MGP	EACDDYRLCE	71	80	An integrated proteomic and peptidomic assessment of the normal human urinome
Health	Healthy	HEALTH	H735	P08493	MGP	EACDDYRLCERY	71	82	An integrated proteomic and peptidomic assessment of the normal human urinome
Health	Healthy	HEALTH	H736	P13645	KRT10	EADINGLRRVLDELTLTK	249	266	An integrated proteomic and peptidomic assessment of the normal human urinome
Health	Healthy	HEALTH	H737	P01308	INS	EAEDLQVGQVE	57	67	An integrated proteomic and peptidomic assessment of the normal human urinome
Health	Healthy	HEALTH	H738	P01308	INS	EAEDLQVGQVEL	57	68	An integrated proteomic and peptidomic assessment of the normal human urinome
Health	Healthy	HEALTH	H739	P01308	INS	EAEDLQVGQVELGGGPGA	57	74	An integrated proteomic and peptidomic assessment of the normal human urinome
Health	Healthy	HEALTH	H740	P01308	INS	EAEDLQVGQVELGGGPGAG	57	75	An integrated proteomic and peptidomic assessment of the normal human urinome
Health	Healthy	HEALTH	H741	P01308	INS	EAEDLQVGQVELGGGPGAGS	57	76	An integrated proteomic and peptidomic assessment of the normal human urinome
Health	Healthy	HEALTH	H742	P01308	INS	EAEDLQVGQVELGGGPGAGSLQ	57	78	An integrated proteomic and peptidomic assessment of the normal human urinome
Health	Healthy	HEALTH	H743	P01308	INS	EAEDLQVGQVELGGGPGAGSLQP	57	79	An integrated proteomic and peptidomic assessment of the normal human urinome
Health	Healthy	HEALTH	H744	P01308	INS	EAEDLQVGQVELGGGPGAGSLQPL	57	80	An integrated proteomic and peptidomic assessment of the normal human urinome
Health	Healthy	HEALTH	H745	P01308	INS	EAEDLQVGQVELGGGPGAGSLQPLA	57	81	An integrated proteomic and peptidomic assessment of the normal human urinome
Health	Healthy	HEALTH	H746	Q8N2S1	LTBP4	EAEECGILDGCTNGRCVRVPEGF	1533	1555	An integrated proteomic and peptidomic assessment of the normal human urinome
Health	Healthy	HEALTH	H747	Q9H8L6	MMRN2	EAEPLVDIRVTGPVPGAL	798	815	An integrated proteomic and peptidomic assessment of the normal human urinome
Health	Healthy	HEALTH	H748	P51170	SCNN1G	EAESWNSVSEGKQPR	139	153	An integrated proteomic and peptidomic assessment of the normal human urinome
Health	Healthy	HEALTH	H749	P51170	SCNN1G	EAESWNSVSEGKQPRFS	139	155	An integrated proteomic and peptidomic assessment of the normal human urinome
Health	Healthy	HEALTH	H750	P51170	SCNN1G	EAESWNSVSEGKQPRFSH	139	156	An integrated proteomic and peptidomic assessment of the normal human urinome
Health	Healthy	HEALTH	H751	Q9H2A7	CXCL16	EAGENQKQPEKNAGPTARTSATVPV	184	208	An integrated proteomic and peptidomic assessment of the normal human urinome
Health	Healthy	HEALTH	H752	P20908	COL5A1	EAGHPGPPGPPGPPGEVIQPLP	1556	1577	An integrated proteomic and peptidomic assessment of the normal human urinome
Health	Healthy	HEALTH	H753	P01009	SERPINA1	EAIPMSIPPEVKFNKP	378	393	An integrated proteomic and peptidomic assessment of the normal human urinome
Health	Healthy	HEALTH	H754	P01009	SERPINA1	EAIPMSIPPEVKFNKPF	378	394	An integrated proteomic and peptidomic assessment of the normal human urinome
Health	Healthy	HEALTH	H755	P01009	SERPINA1	EAIPMSIPPEVKFNKPFVF	378	396	An integrated proteomic and peptidomic assessment of the normal human urinome
Health	Healthy	HEALTH	H756	P33908	MAN1A1	EAKETLQKLPEEIQRDIL	134	151	An integrated proteomic and peptidomic assessment of the normal human urinome
Health	Healthy	HEALTH	H757	P02675	FGB	EAPSLRPAPPPISGG	55	69	An integrated proteomic and peptidomic assessment of the normal human urinome
Health	Healthy	HEALTH	H758	P02675	FGB	EAPSLRPAPPPISGGG	55	70	An integrated proteomic and peptidomic assessment of the normal human urinome
Health	Healthy	HEALTH	H759	P02675	FGB	EAPSLRPAPPPISGGGY	55	71	An integrated proteomic and peptidomic assessment of the normal human urinome
Health	Healthy	HEALTH	H760	P41222	PTGDS	EAQVSVQPNFQQDKFLGRW	25	43	An integrated proteomic and peptidomic assessment of the normal human urinome
Health	Healthy	HEALTH	H761	P41222	PTGDS	EAQVSVQPNFQQDKFLGRWFSAGL	25	48	An integrated proteomic and peptidomic assessment of the normal human urinome
Health	Healthy	HEALTH	H762	P01040	CSTA	EAVQYKTQVVAGTNY	39	53	An integrated proteomic and peptidomic assessment of the normal human urinome
Health	Healthy	HEALTH	H763	P02768	ALB	ECCHGDLLEC	268	277	An integrated proteomic and peptidomic assessment of the normal human urinome
Health	Healthy	HEALTH	H764	P02768	ALB	ECCHGDLLECA	268	278	An integrated proteomic and peptidomic assessment of the normal human urinome
Health	Healthy	HEALTH	H765	P35555	FBN1	ECEECPMRNTPEYEELCPR	992	1010	An integrated proteomic and peptidomic assessment of the normal human urinome
Health	Healthy	HEALTH	H766	P02768	ALB	ECFLQHKDDNPNLPR	124	138	An integrated proteomic and peptidomic assessment of the normal human urinome
Health	Healthy	HEALTH	H767	Q8N2S1	LTBP4	ECGILDGCTNGRCVRVPEGF	1536	1555	An integrated proteomic and peptidomic assessment of the normal human urinome
Health	Healthy	HEALTH	H768	P80370	DLK1	ECLCKPEFTGL	232	242	An integrated proteomic and peptidomic assessment of the normal human urinome
Health	Healthy	HEALTH	H769	Q9HD89	RETN	ECQSVTSRGDLATCPRGF	50	67	An integrated proteomic and peptidomic assessment of the normal human urinome
Health	Healthy	HEALTH	H770	Q8N2S1	LTBP4	EDDGGPYGESEAPAPPGPGTRWP	1477	1499	An integrated proteomic and peptidomic assessment of the normal human urinome
Health	Healthy	HEALTH	H771	P04264	KRT1	EDIAQKSKAEAESL	359	372	An integrated proteomic and peptidomic assessment of the normal human urinome
Health	Healthy	HEALTH	H772	P04264	KRT1	EDIAQKSKAEAESLY	359	373	An integrated proteomic and peptidomic assessment of the normal human urinome
Health	Healthy	HEALTH	H773	P01024	C3	EDIPPADLSDQVPDTESETR	960	979	An integrated proteomic and peptidomic assessment of the normal human urinome
Health	Healthy	HEALTH	H774	P10451	SPP1	EDITSHMESEELNGAY	187	202	An integrated proteomic and peptidomic assessment of the normal human urinome
Health	Healthy	HEALTH	H775	P55290	CDH13	EDLDCTPGFQQKVFHINQPAEF	23	44	An integrated proteomic and peptidomic assessment of the normal human urinome
Health	Healthy	HEALTH	H776	P01308	INS	EDLQVGQVELGGGPGAGSLQ	59	78	An integrated proteomic and peptidomic assessment of the normal human urinome
Health	Healthy	HEALTH	H777	P01308	INS	EDLQVGQVELGGGPGAGSLQP	59	79	An integrated proteomic and peptidomic assessment of the normal human urinome
Health	Healthy	HEALTH	H778	P01040	CSTA	EDLVLTGYQVDKNKDDELTGF	78	98	An integrated proteomic and peptidomic assessment of the normal human urinome
Health	Healthy	HEALTH	H779	P01009	SERPINA1	EDPQGDAAQKTDTSHHDQDHPTF	25	47	An integrated proteomic and peptidomic assessment of the normal human urinome
Health	Healthy	HEALTH	H780	O00264	PGRMC1	EDVVATGADPSDLESGGLLHE	4	24	An integrated proteomic and peptidomic assessment of the normal human urinome
Health	Healthy	HEALTH	H781	P02675	FGB	EEAPSLRPAPPP	54	65	An integrated proteomic and peptidomic assessment of the normal human urinome
Health	Healthy	HEALTH	H782	P02675	FGB	EEAPSLRPAPPPISGG	54	69	An integrated proteomic and peptidomic assessment of the normal human urinome
Health	Healthy	HEALTH	H783	P02675	FGB	EEAPSLRPAPPPISGGG	54	70	An integrated proteomic and peptidomic assessment of the normal human urinome
Health	Healthy	HEALTH	H784	P02675	FGB	EEAPSLRPAPPPISGGGY	54	71	An integrated proteomic and peptidomic assessment of the normal human urinome
Health	Healthy	HEALTH	H785	P02675	FGB	EEAPSLRPAPPPISGGGYR	54	72	An integrated proteomic and peptidomic assessment of the normal human urinome
Health	Healthy	HEALTH	H786	P02675	FGB	EEAPSLRPAPPPISGGGYRA	54	73	An integrated proteomic and peptidomic assessment of the normal human urinome
Health	Healthy	HEALTH	H787	P02675	FGB	EEAPSLRPAPPPISGGGYRARP	54	75	An integrated proteomic and peptidomic assessment of the normal human urinome
Health	Healthy	HEALTH	H788	Q96GW7	BCAN	EEDPEGRQGRLL	883	894	An integrated proteomic and peptidomic assessment of the normal human urinome
Health	Healthy	HEALTH	H789	Q96GW7	BCAN	EEDPEGRQGRLLGRWK	883	898	An integrated proteomic and peptidomic assessment of the normal human urinome
Health	Healthy	HEALTH	H790	Q96GW7	BCAN	EEDPEGRQGRLLGRWKAL	883	900	An integrated proteomic and peptidomic assessment of the normal human urinome
Health	Healthy	HEALTH	H791	P04004	VTN	EEEAPAPEVGASKPEGI	119	135	An integrated proteomic and peptidomic assessment of the normal human urinome
Health	Healthy	HEALTH	H792	P68371	TUBB4B	EEEGEFEEEAEEEVA	431	445	An integrated proteomic and peptidomic assessment of the normal human urinome
Health	Healthy	HEALTH	H793	P33908	MAN1A1	EEGAPGDPEAALEDNL	106	121	An integrated proteomic and peptidomic assessment of the normal human urinome
Health	Healthy	HEALTH	H794	P33908	MAN1A1	EEGAPGDPEAALEDNLAR	106	123	An integrated proteomic and peptidomic assessment of the normal human urinome
Health	Healthy	HEALTH	H795	P33908	MAN1A1	EEGAPGDPEAALEDNLARIRENHE	106	129	An integrated proteomic and peptidomic assessment of the normal human urinome
Health	Healthy	HEALTH	H796	P33908	MAN1A1	EEGAPGDPEAALEDNLARIRENHER	106	130	An integrated proteomic and peptidomic assessment of the normal human urinome
Health	Healthy	HEALTH	H797	P68371	TUBB4B TUBB4A	EEGEFEEEAEEEVA	432	445	An integrated proteomic and peptidomic assessment of the normal human urinome
Health	Healthy	HEALTH	H798	P12883	MYH7 MYH6 MYH8 MYH4 MYH1 MYH2	EEISERLEEAGGATS	1144	1158	An integrated proteomic and peptidomic assessment of the normal human urinome
Health	Healthy	HEALTH	H799	P01833	PIGR	EEKAVADTRDQAD	607	619	An integrated proteomic and peptidomic assessment of the normal human urinome
Health	Healthy	HEALTH	H800	P01833	PIGR	EEKAVADTRDQADGSRASVD	607	626	An integrated proteomic and peptidomic assessment of the normal human urinome
Health	Healthy	HEALTH	H801	P13645	KRT10	EESNYELEGKIKEWYE	168	183	An integrated proteomic and peptidomic assessment of the normal human urinome
Health	Healthy	HEALTH	H802	P13645	KRT10	EESNYELEGKIKEWYEKH	168	185	An integrated proteomic and peptidomic assessment of the normal human urinome
Health	Healthy	HEALTH	H803	P02671	FGA	EEVSGNVSPGT	414	424	An integrated proteomic and peptidomic assessment of the normal human urinome
Health	Healthy	HEALTH	H804	P02671	FGA	EEVSGNVSPGTR	414	425	An integrated proteomic and peptidomic assessment of the normal human urinome
Health	Healthy	HEALTH	H805	P02671	FGA	EEVSGNVSPGTRR	414	426	An integrated proteomic and peptidomic assessment of the normal human urinome
Health	Healthy	HEALTH	H806	P02671	FGA	EEVSGNVSPGTRRE	414	427	An integrated proteomic and peptidomic assessment of the normal human urinome
Health	Healthy	HEALTH	H807	P02671	FGA	EEVSGNVSPGTRREY	414	428	An integrated proteomic and peptidomic assessment of the normal human urinome
Health	Healthy	HEALTH	H808	P02671	FGA	EEVSGNVSPGTRREYH	414	429	An integrated proteomic and peptidomic assessment of the normal human urinome
Health	Healthy	HEALTH	H809	P02647	APOA1	EEYTKKLNTQ	258	267	An integrated proteomic and peptidomic assessment of the normal human urinome
Health	Healthy	HEALTH	H810	P08123	COL1A2	EFGLPGPAGPRGERGPPGESGAAGP	578	602	An integrated proteomic and peptidomic assessment of the normal human urinome
Health	Healthy	HEALTH	H811	P69905	HBA1 HBA2	EFTPAVHASLDKFLAS	117	132	An integrated proteomic and peptidomic assessment of the normal human urinome
Health	Healthy	HEALTH	H812	Q9C0K1	SLC39A8	EGPGLAFSEDVL	23	34	An integrated proteomic and peptidomic assessment of the normal human urinome
Health	Healthy	HEALTH	H813	P02452	COL1A1	EGSPGRDGSPGAKGDRGETGPA	1021	1042	An integrated proteomic and peptidomic assessment of the normal human urinome
Health	Healthy	HEALTH	H814	P01024	C3	EGVQKEDIPPADLSDQVP	955	972	An integrated proteomic and peptidomic assessment of the normal human urinome
Health	Healthy	HEALTH	H815	P01024	C3	EGVQKEDIPPADLSDQVPDTESET	955	978	An integrated proteomic and peptidomic assessment of the normal human urinome
Health	Healthy	HEALTH	H816	P01024	C3	EGVQKEDIPPADLSDQVPDTESETR	955	979	An integrated proteomic and peptidomic assessment of the normal human urinome
Health	Healthy	HEALTH	H817	P35555	FBN1	EGWGDPCELCPTEPDEA	2090	2106	An integrated proteomic and peptidomic assessment of the normal human urinome
Health	Healthy	HEALTH	H818	P02765	AHSG	EHAVEGDCDFQLL	107	119	An integrated proteomic and peptidomic assessment of the normal human urinome
Health	Healthy	HEALTH	H819	P04196	HRG	EHGPPPPPDERDHSHGPPLPQ	294	314	An integrated proteomic and peptidomic assessment of the normal human urinome
Health	Healthy	HEALTH	H820	Q12907	LMAN2	EHTPDEESIDWTKIEPSVN	279	297	An integrated proteomic and peptidomic assessment of the normal human urinome
Health	Healthy	HEALTH	H821	Q12907	LMAN2	EHTPDEESIDWTKIEPSVNF	279	298	An integrated proteomic and peptidomic assessment of the normal human urinome
Health	Healthy	HEALTH	H822	P11684	SCGB1A1	EICPSFQRVIETL	22	34	An integrated proteomic and peptidomic assessment of the normal human urinome
Health	Healthy	HEALTH	H823	P11684	SCGB1A1	EICPSFQRVIETLL	22	35	An integrated proteomic and peptidomic assessment of the normal human urinome
Health	Healthy	HEALTH	H824	P04264	KRT1	EIDPEIQKVKSREREQIK	168	185	An integrated proteomic and peptidomic assessment of the normal human urinome
Health	Healthy	HEALTH	H825	P04264	KRT1	EIDPEIQKVKSREREQIKSL	168	187	An integrated proteomic and peptidomic assessment of the normal human urinome
Health	Healthy	HEALTH	H826	P01833	PIGR	EIENKAIQD	593	601	An integrated proteomic and peptidomic assessment of the normal human urinome
Health	Healthy	HEALTH	H827	P01833	PIGR	EIENKAIQDPRL	593	604	An integrated proteomic and peptidomic assessment of the normal human urinome
Health	Healthy	HEALTH	H828	P01833	PIGR	EIENKAIQDPRLFAEEK	593	609	An integrated proteomic and peptidomic assessment of the normal human urinome
Health	Healthy	HEALTH	H829	Q13145	BAMBI	EIRCYCDAAHCVATGYMCKSEL	27	48	An integrated proteomic and peptidomic assessment of the normal human urinome
Health	Healthy	HEALTH	H830	P01040	CSTA	EIVDKVKPQL	18	27	An integrated proteomic and peptidomic assessment of the normal human urinome
Health	Healthy	HEALTH	H831	P01040	CSTA	EIVDKVKPQLEEKTNETYGKLEA	18	40	An integrated proteomic and peptidomic assessment of the normal human urinome
Health	Healthy	HEALTH	H832	P01619	IGKV3-20	EIVLTQSPGTL	21	31	An integrated proteomic and peptidomic assessment of the normal human urinome
Health	Healthy	HEALTH	H833	P01619	IGKV3-20	EIVLTQSPGTLSLSPGERATL	21	41	An integrated proteomic and peptidomic assessment of the normal human urinome
Health	Healthy	HEALTH	H834	P01624	IGKV3-15	EIVMTQSPATL	21	31	An integrated proteomic and peptidomic assessment of the normal human urinome
Health	Healthy	HEALTH	H835	P06727	APOA4	EKESQDKTLSLPEL	360	373	An integrated proteomic and peptidomic assessment of the normal human urinome
Health	Healthy	HEALTH	H836	O00187	MASP2	EKPFTGFEAF	124	133	An integrated proteomic and peptidomic assessment of the normal human urinome
Health	Healthy	HEALTH	H837	Q03403	TFF2	EKPSPCQC	24	31	An integrated proteomic and peptidomic assessment of the normal human urinome
Health	Healthy	HEALTH	H838	P68871	HBB	EKSAVTALWGKVNVDEVGGEALGRL	8	32	An integrated proteomic and peptidomic assessment of the normal human urinome
Health	Healthy	HEALTH	H839	P13645	KRT10	EKSKELTTEIDNNIEQIS	342	359	An integrated proteomic and peptidomic assessment of the normal human urinome
Health	Healthy	HEALTH	H840	Q9Y5Z0	BACE2	ELAPAPFTLPLRV	23	35	An integrated proteomic and peptidomic assessment of the normal human urinome
Health	Healthy	HEALTH	H841	Q9Y5Z0	BACE2	ELAPAPFTLPLRVA	23	36	An integrated proteomic and peptidomic assessment of the normal human urinome
Health	Healthy	HEALTH	H842	Q9Y5Z0	BACE2	ELAPAPFTLPLRVAAA	23	38	An integrated proteomic and peptidomic assessment of the normal human urinome
Health	Healthy	HEALTH	H843	Q9Y5Z0	BACE2	ELAPAPFTLPLRVAAATN	23	40	An integrated proteomic and peptidomic assessment of the normal human urinome
Health	Healthy	HEALTH	H844	P22105	TNXB TNXA	ELAPEAPEPPEEPRLGVL	3545	3562	An integrated proteomic and peptidomic assessment of the normal human urinome
Health	Healthy	HEALTH	H845	P13645	KRT10	ELEGKIKEWYE	173	183	An integrated proteomic and peptidomic assessment of the normal human urinome
Health	Healthy	HEALTH	H846	P06727	APOA4	ELEQQQEQQQEQQQEQVQMLAPLES	372	396	An integrated proteomic and peptidomic assessment of the normal human urinome
Health	Healthy	HEALTH	H847	P01308	INS	ELGGGPGAGSL	67	77	An integrated proteomic and peptidomic assessment of the normal human urinome
Health	Healthy	HEALTH	H848	P01308	INS	ELGGGPGAGSLQP	67	79	An integrated proteomic and peptidomic assessment of the normal human urinome
Health	Healthy	HEALTH	H849	P01308	INS	ELGGGPGAGSLQPLA	67	81	An integrated proteomic and peptidomic assessment of the normal human urinome
Health	Healthy	HEALTH	H850	P01308	INS	ELGGGPGAGSLQPLALEGSLQ	67	87	An integrated proteomic and peptidomic assessment of the normal human urinome
Health	Healthy	HEALTH	H851	P68871	HBB HBG2 HBG1 HBE1 HBD	ELHCDKLHVDPENF	91	104	An integrated proteomic and peptidomic assessment of the normal human urinome
Health	Healthy	HEALTH	H852	P68871	HBB HBD	ELHCDKLHVDPENFRLL	91	107	An integrated proteomic and peptidomic assessment of the normal human urinome
Health	Healthy	HEALTH	H853	P68871	HBB HBD	ELHCDKLHVDPENFRLLGNVL	91	111	An integrated proteomic and peptidomic assessment of the normal human urinome
Health	Healthy	HEALTH	H854	P35555	FBN1	ELLPALTTLTNHN	2779	2791	An integrated proteomic and peptidomic assessment of the normal human urinome
Health	Healthy	HEALTH	H855	P35555	FBN1	ELLPALTTLTNHNRY	2779	2793	An integrated proteomic and peptidomic assessment of the normal human urinome
Health	Healthy	HEALTH	H856	P10451	SPP1	ELNGAYKAIPVAQ	197	209	An integrated proteomic and peptidomic assessment of the normal human urinome
Health	Healthy	HEALTH	H857	P10451	SPP1	ELNGAYKAIPVAQDL	197	211	An integrated proteomic and peptidomic assessment of the normal human urinome
Health	Healthy	HEALTH	H858	P10451	SPP1	ELNGAYKAIPVAQDLNAPS	197	215	An integrated proteomic and peptidomic assessment of the normal human urinome
Health	Healthy	HEALTH	H859	P10451	SPP1	ELNGAYKAIPVAQDLNAPSDWDS	197	219	An integrated proteomic and peptidomic assessment of the normal human urinome
Health	Healthy	HEALTH	H860	P60709	ACTG2 ACTA2 ACTBL2 ACTA1 ACTC1 ACTB POTEKP ACTG1 POTEE POTEF	ELPDGQVITIGNERFR	241	256	An integrated proteomic and peptidomic assessment of the normal human urinome
Health	Healthy	HEALTH	H861	O00391	QSOX1	ELQRNEQEQPLGQWHLS	627	643	An integrated proteomic and peptidomic assessment of the normal human urinome
Health	Healthy	HEALTH	H862	P61278	SST	ELQRSANSNPAMAPRE	85	100	An integrated proteomic and peptidomic assessment of the normal human urinome
Health	Healthy	HEALTH	H863	P35318	ADM	ELRMSSSYPTGLA	45	57	An integrated proteomic and peptidomic assessment of the normal human urinome
Health	Healthy	HEALTH	H864	P35318	ADM	ELRMSSSYPTGLADVKAGPA	45	64	An integrated proteomic and peptidomic assessment of the normal human urinome
Health	Healthy	HEALTH	H865	P35318	ADM	ELRMSSSYPTGLADVKAGPAQT	45	66	An integrated proteomic and peptidomic assessment of the normal human urinome
Health	Healthy	HEALTH	H866	P60709	ACTB ACTG1 POTEF	ELRVAPEEHPVL	93	104	An integrated proteomic and peptidomic assessment of the normal human urinome
Health	Healthy	HEALTH	H867	O00187	MASP2	ELSHLCEYDF	67	76	An integrated proteomic and peptidomic assessment of the normal human urinome
Health	Healthy	HEALTH	H868	P13645	KRT10	ELTTEIDNNIEQI	346	358	An integrated proteomic and peptidomic assessment of the normal human urinome
Health	Healthy	HEALTH	H869	P13645	KRT10	ELTTEIDNNIEQIS	346	359	An integrated proteomic and peptidomic assessment of the normal human urinome
Health	Healthy	HEALTH	H870	P15309	ACPP	ELVGPVIPQDWSTECM	358	373	An integrated proteomic and peptidomic assessment of the normal human urinome
Health	Healthy	HEALTH	H871	P15309	ACPP	ELVGPVIPQDWSTECMTT	358	375	An integrated proteomic and peptidomic assessment of the normal human urinome
Health	Healthy	HEALTH	H872	P15309	ACPP	ELVGPVIPQDWSTECMTTNSHQ	358	379	An integrated proteomic and peptidomic assessment of the normal human urinome
Health	Healthy	HEALTH	H873	P02768	ALB	EMADCCAKQEPERNECF	110	126	An integrated proteomic and peptidomic assessment of the normal human urinome
Health	Healthy	HEALTH	H874	P02768	ALB	EMADCCAKQEPERNECFLQ	110	128	An integrated proteomic and peptidomic assessment of the normal human urinome
Health	Healthy	HEALTH	H875	P02768	ALB	EMADCCAKQEPERNECFLQHKDD	110	132	An integrated proteomic and peptidomic assessment of the normal human urinome
Health	Healthy	HEALTH	H876	P39060	COL18A1	ENIAGVGAEILNVAKGIR	105	122	An integrated proteomic and peptidomic assessment of the normal human urinome
Health	Healthy	HEALTH	H877	P02452	COL1A1	EPCRICVCDNGKVLCD	56	71	An integrated proteomic and peptidomic assessment of the normal human urinome
Health	Healthy	HEALTH	H878	P02452	COL1A1	EPCRICVCDNGKVLCDDVIC	56	75	An integrated proteomic and peptidomic assessment of the normal human urinome
Health	Healthy	HEALTH	H879	P02452	COL1A1	EPCRICVCDNGKVLCDDVICDE	56	77	An integrated proteomic and peptidomic assessment of the normal human urinome
Health	Healthy	HEALTH	H880	P02452	COL1A1	EPCRICVCDNGKVLCDDVICDET	56	78	An integrated proteomic and peptidomic assessment of the normal human urinome
Health	Healthy	HEALTH	H881	P39060-2	COL18A1	EPERISEEVGL	34	44	An integrated proteomic and peptidomic assessment of the normal human urinome
Health	Healthy	HEALTH	H882	P39060-2	COL18A1	EPERISEEVGLLQ	34	46	An integrated proteomic and peptidomic assessment of the normal human urinome
Health	Healthy	HEALTH	H883	P39060-2	COL18A1	EPERISEEVGLLQLL	34	48	An integrated proteomic and peptidomic assessment of the normal human urinome
Health	Healthy	HEALTH	H884	P39060-2	COL18A1	EPERISEEVGLLQLLG	34	49	An integrated proteomic and peptidomic assessment of the normal human urinome
Health	Healthy	HEALTH	H885	P39060-2	COL18A1	EPERISEEVGLLQLLGDPPPQQV	34	56	An integrated proteomic and peptidomic assessment of the normal human urinome
Health	Healthy	HEALTH	H886	P00747	PLG	EPLDDYVNTQGASL	20	33	An integrated proteomic and peptidomic assessment of the normal human urinome
Health	Healthy	HEALTH	H887	P00747	PLG	EPLDDYVNTQGASLF	20	34	An integrated proteomic and peptidomic assessment of the normal human urinome
Health	Healthy	HEALTH	H888	P59666	DEFA3 DEFA1	EPLQARADEVAAAPEQIA	20	37	An integrated proteomic and peptidomic assessment of the normal human urinome
Health	Healthy	HEALTH	H889	P59666	DEFA3 DEFA1	EPLQARADEVAAAPEQIAADIPEVV	20	44	An integrated proteomic and peptidomic assessment of the normal human urinome
Health	Healthy	HEALTH	H890	Q9UBX1	CTSF	EPPCNDPMVCRLP	86	98	An integrated proteomic and peptidomic assessment of the normal human urinome
Health	Healthy	HEALTH	H891	Q9UBX1	CTSF	EPPCNDPMVCRLPVSKKT	86	103	An integrated proteomic and peptidomic assessment of the normal human urinome
Health	Healthy	HEALTH	H892	Q9UM47	NOTCH3	EPPEPSVP	1635	1642	An integrated proteomic and peptidomic assessment of the normal human urinome
Health	Healthy	HEALTH	H893	Q7Z5R6	APBB1IP	EPPPDFVPPPPP	577	588	An integrated proteomic and peptidomic assessment of the normal human urinome
Health	Healthy	HEALTH	H894	P02647	APOA1	EPPQSPWDRVKD	26	37	An integrated proteomic and peptidomic assessment of the normal human urinome
Health	Healthy	HEALTH	H895	P02647	APOA1	EPPQSPWDRVKDL	26	38	An integrated proteomic and peptidomic assessment of the normal human urinome
Health	Healthy	HEALTH	H896	Q9NP84	TNFRSF12A	EQAPGTAPCSRGSSWSADL	28	46	An integrated proteomic and peptidomic assessment of the normal human urinome
Health	Healthy	HEALTH	H897	P01308	INS	EQCCTSICSL	93	102	An integrated proteomic and peptidomic assessment of the normal human urinome
Health	Healthy	HEALTH	H898	P01833	PIGR	EQGGSSRALVSTLVPL	632	647	An integrated proteomic and peptidomic assessment of the normal human urinome
Health	Healthy	HEALTH	H899	P01009	SERPINA1	EQNTKSPLFMGKVVNPTQK	400	418	An integrated proteomic and peptidomic assessment of the normal human urinome
Health	Healthy	HEALTH	H900	P06727	APOA4	EQQQEQQQEQ	374	383	An integrated proteomic and peptidomic assessment of the normal human urinome
Health	Healthy	HEALTH	H901	P06727	APOA4	EQQQEQQQEQQQ	374	385	An integrated proteomic and peptidomic assessment of the normal human urinome
Health	Healthy	HEALTH	H902	P06727	APOA4	EQQQEQQQEQQQE	374	386	An integrated proteomic and peptidomic assessment of the normal human urinome
Health	Healthy	HEALTH	H903	P06727	APOA4	EQQQEQQQEQQQEQ	374	387	An integrated proteomic and peptidomic assessment of the normal human urinome
Health	Healthy	HEALTH	H904	P06727	APOA4	EQQQEQQQEQQQEQVQ	374	389	An integrated proteomic and peptidomic assessment of the normal human urinome
Health	Healthy	HEALTH	H905	P06727	APOA4	EQQQEQQQEQQQEQVQM	374	390	An integrated proteomic and peptidomic assessment of the normal human urinome
Health	Healthy	HEALTH	H906	P06727	APOA4	EQQQEQQQEQQQEQVQMLAPLE	374	395	An integrated proteomic and peptidomic assessment of the normal human urinome
Health	Healthy	HEALTH	H907	P06727	APOA4	EQQQEQQQEQQQEQVQMLAPLES	374	396	An integrated proteomic and peptidomic assessment of the normal human urinome
Health	Healthy	HEALTH	H908	Q15904	ATP6AP1	EQQVPLVLWSSDRDLWAPAAD	42	62	An integrated proteomic and peptidomic assessment of the normal human urinome
Health	Healthy	HEALTH	H909	P04004	VTN	EQTPVLKPEEEAPAPEVGASKPEG	111	134	An integrated proteomic and peptidomic assessment of the normal human urinome
Health	Healthy	HEALTH	H910	O15240	VGF	ERAPLPPPAPSQFQARMPDSGP	219	240	An integrated proteomic and peptidomic assessment of the normal human urinome
Health	Healthy	HEALTH	H911	P39060	COL18A1	ERGPPGPQGPPGPPGP	859	874	An integrated proteomic and peptidomic assessment of the normal human urinome
Health	Healthy	HEALTH	H912	P02461	COL3A1	ERGSEGSPGHPGQPGPPGPPGAPGP	1171	1195	An integrated proteomic and peptidomic assessment of the normal human urinome
Health	Healthy	HEALTH	H913	P39060	COL18A1	ERISEEVGLLQLLGD	451	465	An integrated proteomic and peptidomic assessment of the normal human urinome
Health	Healthy	HEALTH	H914	P12883	MYH7 MYH6 MYH8 MYH4 MYH1 MYH2	ERLEEAGGATS	1148	1158	An integrated proteomic and peptidomic assessment of the normal human urinome
Health	Healthy	HEALTH	H915	P13535	MYH8 MYH4 MYH1 MYH2	ERLEEAGGATSAQ	1151	1163	An integrated proteomic and peptidomic assessment of the normal human urinome
Health	Healthy	HEALTH	H916	P69905	HBA1 HBA2	ERMFLSFPTTK	31	41	An integrated proteomic and peptidomic assessment of the normal human urinome
Health	Healthy	HEALTH	H917	P13498	CYBA	ERPQIGGTIKQPPSNPPPRPPAEA	140	163	An integrated proteomic and peptidomic assessment of the normal human urinome
Health	Healthy	HEALTH	H918	Q8N2S1	LTBP4	ERVSGPWEEADAEA	238	251	An integrated proteomic and peptidomic assessment of the normal human urinome
Health	Healthy	HEALTH	H919	Q8N2S1	LTBP4	ESEAPAPPGPGTRWPYRSRDT	1485	1505	An integrated proteomic and peptidomic assessment of the normal human urinome
Health	Healthy	HEALTH	H920	P10451	SPP1	ESEELNGAYK	194	203	An integrated proteomic and peptidomic assessment of the normal human urinome
Health	Healthy	HEALTH	H921	P10451	SPP1	ESEELNGAYKAIPV	194	207	An integrated proteomic and peptidomic assessment of the normal human urinome
Health	Healthy	HEALTH	H922	P68871	HBB	ESFGDLSTPDAVMGNPKVKAHGK	44	66	An integrated proteomic and peptidomic assessment of the normal human urinome
Health	Healthy	HEALTH	H923	O00264	PGRMC1	ESGGLLHEIFTSPLNL	17	32	An integrated proteomic and peptidomic assessment of the normal human urinome
Health	Healthy	HEALTH	H924	P02452	COL1A1	ESGREGAPGAEGSPGRD	1011	1027	An integrated proteomic and peptidomic assessment of the normal human urinome
Health	Healthy	HEALTH	H925	P02671	FGA	ESGSFRPDSPGSGNARPNNPDWGT	389	412	An integrated proteomic and peptidomic assessment of the normal human urinome
Health	Healthy	HEALTH	H926	P02671	FGA	ESGSFRPDSPGSGNARPNNPDWGTF	389	413	An integrated proteomic and peptidomic assessment of the normal human urinome
Health	Healthy	HEALTH	H927	P31431	SDC4	ESIRETEVIDPQDLLEGR	19	36	An integrated proteomic and peptidomic assessment of the normal human urinome
Health	Healthy	HEALTH	H928	P31431	SDC4	ESIRETEVIDPQDLLEGRYF	19	38	An integrated proteomic and peptidomic assessment of the normal human urinome
Health	Healthy	HEALTH	H929	P10645	CHGA	ESLSAIEAELEKVAHQ	435	450	An integrated proteomic and peptidomic assessment of the normal human urinome
Health	Healthy	HEALTH	H930	P09958	FURIN	ESPPQQQPPRLPPE	684	697	An integrated proteomic and peptidomic assessment of the normal human urinome
Health	Healthy	HEALTH	H931	P09958	FURIN	ESPPQQQPPRLPPEVEAGQ	684	702	An integrated proteomic and peptidomic assessment of the normal human urinome
Health	Healthy	HEALTH	H932	P09958	FURIN	ESPPQQQPPRLPPEVEAGQR	684	703	An integrated proteomic and peptidomic assessment of the normal human urinome
Health	Healthy	HEALTH	H933	P09958	FURIN	ESPPQQQPPRLPPEVEAGQRL	684	704	An integrated proteomic and peptidomic assessment of the normal human urinome
Health	Healthy	HEALTH	H934	P09958	FURIN	ESPPQQQPPRLPPEVEAGQRLR	684	705	An integrated proteomic and peptidomic assessment of the normal human urinome
Health	Healthy	HEALTH	H935	P09958	FURIN	ESPPQQQPPRLPPEVEAGQRLRAG	684	707	An integrated proteomic and peptidomic assessment of the normal human urinome
Health	Healthy	HEALTH	H936	P98160	HSPG2	ESPPYATTVPEHASVQAGET	3296	3315	An integrated proteomic and peptidomic assessment of the normal human urinome
Health	Healthy	HEALTH	H937	P06881	CALCA	ESSPADPATLSEDEARLLL	33	51	An integrated proteomic and peptidomic assessment of the normal human urinome
Health	Healthy	HEALTH	H938	P06881	CALCA	ESSPADPATLSEDEARLLLAAL	33	54	An integrated proteomic and peptidomic assessment of the normal human urinome
Health	Healthy	HEALTH	H939	Q14956	GPNMB	ETFLKDLPIMF	253	263	An integrated proteomic and peptidomic assessment of the normal human urinome
Health	Healthy	HEALTH	H940	P02452	COL1A1	ETGPAGRPGEVGPPGPPGP	912	930	An integrated proteomic and peptidomic assessment of the normal human urinome
Health	Healthy	HEALTH	H941	P02452	COL1A1	ETGPAGRPGEVGPPGPPGPA	912	931	An integrated proteomic and peptidomic assessment of the normal human urinome
Health	Healthy	HEALTH	H942	P02452	COL1A1	ETGPAGRPGEVGPPGPPGPAG	912	932	An integrated proteomic and peptidomic assessment of the normal human urinome
Health	Healthy	HEALTH	H943	P54710	FXYD2	ETVRNGGLIF	24	33	An integrated proteomic and peptidomic assessment of the normal human urinome
Health	Healthy	HEALTH	H944	P54710	FXYD2	ETVRNGGLIFAGL	24	36	An integrated proteomic and peptidomic assessment of the normal human urinome
Health	Healthy	HEALTH	H945	P54710	FXYD2	ETVRNGGLIFAGLA	24	37	An integrated proteomic and peptidomic assessment of the normal human urinome
Health	Healthy	HEALTH	H946	P02768	ALB	ETYGEMADCCAKQEPERN	106	123	An integrated proteomic and peptidomic assessment of the normal human urinome
Health	Healthy	HEALTH	H947	P02768	ALB	ETYGEMADCCAKQEPERNEC	106	125	An integrated proteomic and peptidomic assessment of the normal human urinome
Health	Healthy	HEALTH	H948	P02768	ALB	ETYGEMADCCAKQEPERNECF	106	126	An integrated proteomic and peptidomic assessment of the normal human urinome
Health	Healthy	HEALTH	H949	P02768	ALB	ETYGEMADCCAKQEPERNECFL	106	127	An integrated proteomic and peptidomic assessment of the normal human urinome
Health	Healthy	HEALTH	H950	P02768	ALB	ETYGEMADCCAKQEPERNECFLQ	106	128	An integrated proteomic and peptidomic assessment of the normal human urinome
Health	Healthy	HEALTH	H951	P02818	BGLAP	EVCELNPDCDE	72	82	An integrated proteomic and peptidomic assessment of the normal human urinome
Health	Healthy	HEALTH	H952	P02818	BGLAP	EVCELNPDCDEL	72	83	An integrated proteomic and peptidomic assessment of the normal human urinome
Health	Healthy	HEALTH	H953	P02818	BGLAP	EVCELNPDCDELADH	72	86	An integrated proteomic and peptidomic assessment of the normal human urinome
Health	Healthy	HEALTH	H954	Q14956	GPNMB	EVCTIISDPTCEITQNT	423	439	An integrated proteomic and peptidomic assessment of the normal human urinome
Health	Healthy	HEALTH	H955	P02768	ALB	EVDETYVPKEFNAET	516	530	An integrated proteomic and peptidomic assessment of the normal human urinome
Health	Healthy	HEALTH	H956	P61769	B2M	EVDLLKNGERIEKVEHSDL	56	74	An integrated proteomic and peptidomic assessment of the normal human urinome
Health	Healthy	HEALTH	H957	P68871	HBB	EVGGEALGRLL	23	33	An integrated proteomic and peptidomic assessment of the normal human urinome
Health	Healthy	HEALTH	H958	P68871	HBB	EVGGEALGRLLV	23	34	An integrated proteomic and peptidomic assessment of the normal human urinome
Health	Healthy	HEALTH	H959	P04264	KRT1	EVKAQYEDIAQKSKAEAE	353	370	An integrated proteomic and peptidomic assessment of the normal human urinome
Health	Healthy	HEALTH	H960	Q15904	ATP6AP1	EVLTGNDEVIGQVL	194	207	An integrated proteomic and peptidomic assessment of the normal human urinome
Health	Healthy	HEALTH	H961	Q03403	TFF2	EVPWCFFPKSVEDCHY	114	129	An integrated proteomic and peptidomic assessment of the normal human urinome
Health	Healthy	HEALTH	H962	Q96FE7	PIK3IP1	EVQVFAPANAL	127	137	An integrated proteomic and peptidomic assessment of the normal human urinome
Health	Healthy	HEALTH	H963	Q96FE7	PIK3IP1	EVQVFAPANALP	127	138	An integrated proteomic and peptidomic assessment of the normal human urinome
Health	Healthy	HEALTH	H964	Q96FE7	PIK3IP1	EVQVFAPANALPA	127	139	An integrated proteomic and peptidomic assessment of the normal human urinome
Health	Healthy	HEALTH	H965	Q96FE7	PIK3IP1	EVQVFAPANALPARS	127	141	An integrated proteomic and peptidomic assessment of the normal human urinome
Health	Healthy	HEALTH	H966	Q96FE7	PIK3IP1	EVQVFAPANALPARSE	127	142	An integrated proteomic and peptidomic assessment of the normal human urinome
Health	Healthy	HEALTH	H967	Q96FE7	PIK3IP1	EVQVFAPANALPARSEA	127	143	An integrated proteomic and peptidomic assessment of the normal human urinome
Health	Healthy	HEALTH	H968	Q96FE7	PIK3IP1	EVQVFAPANALPARSEAA	127	144	An integrated proteomic and peptidomic assessment of the normal human urinome
Health	Healthy	HEALTH	H969	Q96FE7	PIK3IP1	EVQVFAPANALPARSEAAAVQ	127	147	An integrated proteomic and peptidomic assessment of the normal human urinome
Health	Healthy	HEALTH	H970	Q96FE7	PIK3IP1	EVQVFAPANALPARSEAAAVQP	127	148	An integrated proteomic and peptidomic assessment of the normal human urinome
Health	Healthy	HEALTH	H971	P28799	GRN	EVSCPDGYTCCRLQSGAWGCCP	287	308	An integrated proteomic and peptidomic assessment of the normal human urinome
Health	Healthy	HEALTH	H972	O95980	RECK	EVTHPCNPNPCPANE	489	503	An integrated proteomic and peptidomic assessment of the normal human urinome
Health	Healthy	HEALTH	H973	P04264	KRT1 KRT3	EVTINQSLLQPL	154	165	An integrated proteomic and peptidomic assessment of the normal human urinome
Health	Healthy	HEALTH	H974	P02671	FGA	EVTKEVVTSEDGSDCPEAMDL	477	497	An integrated proteomic and peptidomic assessment of the normal human urinome
Health	Healthy	HEALTH	H975	Q9BZL3	SMIM3	EVVLPKHILDIW	10	21	An integrated proteomic and peptidomic assessment of the normal human urinome
Health	Healthy	HEALTH	H976	P98160	HSPG2	EWTGGPGGQLPAKAQIHGGILRL	1898	1920	An integrated proteomic and peptidomic assessment of the normal human urinome
Health	Healthy	HEALTH	H977	P01833	PIGR	FAEEKAVADT	605	614	An integrated proteomic and peptidomic assessment of the normal human urinome
Health	Healthy	HEALTH	H978	P01833	PIGR	FAEEKAVADTR	605	615	An integrated proteomic and peptidomic assessment of the normal human urinome
Health	Healthy	HEALTH	H979	P01833	PIGR	FAEEKAVADTRD	605	616	An integrated proteomic and peptidomic assessment of the normal human urinome
Health	Healthy	HEALTH	H980	P01833	PIGR	FAEEKAVADTRDQA	605	618	An integrated proteomic and peptidomic assessment of the normal human urinome
Health	Healthy	HEALTH	H981	P01833	PIGR	FAEEKAVADTRDQAD	605	619	An integrated proteomic and peptidomic assessment of the normal human urinome
Health	Healthy	HEALTH	H982	P01833	PIGR	FAEEKAVADTRDQADGSR	605	622	An integrated proteomic and peptidomic assessment of the normal human urinome
Health	Healthy	HEALTH	H983	P01833	PIGR	FAEEKAVADTRDQADGSRA	605	623	An integrated proteomic and peptidomic assessment of the normal human urinome
Health	Healthy	HEALTH	H984	P01833	PIGR	FAEEKAVADTRDQADGSRAS	605	624	An integrated proteomic and peptidomic assessment of the normal human urinome
Health	Healthy	HEALTH	H985	P01833	PIGR	FAEEKAVADTRDQADGSRASVD	605	626	An integrated proteomic and peptidomic assessment of the normal human urinome
Health	Healthy	HEALTH	H986	P04004	VTN	FAFRGQYCYE	173	182	An integrated proteomic and peptidomic assessment of the normal human urinome
Health	Healthy	HEALTH	H987	P60709	ACTG2 ACTA2 ACTA1 ACTC1 ACTB ACTG1 POTEE POTEI POTEJ POTEF	FAGDDAPRAVFPS	21	33	An integrated proteomic and peptidomic assessment of the normal human urinome
Health	Healthy	HEALTH	H988	P60709	ACTG2 ACTA2 ACTA1 ACTC1 ACTB ACTG1 POTEE POTEI POTEJ POTEF	FAGDDAPRAVFPSIVG	21	36	An integrated proteomic and peptidomic assessment of the normal human urinome
Health	Healthy	HEALTH	H989	P08123	COL1A2	FAGEKGPSGEAGTAGPPGTPGP	842	863	An integrated proteomic and peptidomic assessment of the normal human urinome
Health	Healthy	HEALTH	H990	P08123	COL1A2	FAGEKGPSGEAGTAGPPGTPGPQG	842	865	An integrated proteomic and peptidomic assessment of the normal human urinome
Health	Healthy	HEALTH	H991	Q14315	FLNC	FAGQNIERSPFEVNVGMA	354	371	An integrated proteomic and peptidomic assessment of the normal human urinome
Health	Healthy	HEALTH	H992	Q9Y5S9	RBM8A	FAMDEDGDESIHKLKEKA	15	32	An integrated proteomic and peptidomic assessment of the normal human urinome
Health	Healthy	HEALTH	H993	P68871	HBB	FATLSELHCDKLHVDPENF	86	104	An integrated proteomic and peptidomic assessment of the normal human urinome
Health	Healthy	HEALTH	H994	P02452	COL1A1	FDFSFLPQPP	1196	1205	An integrated proteomic and peptidomic assessment of the normal human urinome
Health	Healthy	HEALTH	H995	P02452	COL1A1	FDFSFLPQPPQ	1196	1206	An integrated proteomic and peptidomic assessment of the normal human urinome
Health	Healthy	HEALTH	H996	P14209	CD99	FDLGDAVVDGENDDPRPPN	53	55	An integrated proteomic and peptidomic assessment of the normal human urinome
Health	Healthy	HEALTH	H997	P14209	CD99	FDLGDAVVDGENDDPRPPNPPKP	53	59	An integrated proteomic and peptidomic assessment of the normal human urinome
Health	Healthy	HEALTH	H998	P69905	HBA1 HBA2	FDLSHGSAQVK	47	57	An integrated proteomic and peptidomic assessment of the normal human urinome
Health	Healthy	HEALTH	H999	P10909	CLU	FDSDPITVTVP	410	420	An integrated proteomic and peptidomic assessment of the normal human urinome
Health	Healthy	HEALTH	H1000	P10909	CLU	FDSDPITVTVPV	410	421	An integrated proteomic and peptidomic assessment of the normal human urinome
Health	Healthy	HEALTH	H1001	P10909	CLU	FDSDPITVTVPVE	410	422	An integrated proteomic and peptidomic assessment of the normal human urinome
Health	Healthy	HEALTH	H1002	P10909	CLU	FDSDPITVTVPVEV	410	423	An integrated proteomic and peptidomic assessment of the normal human urinome
Health	Healthy	HEALTH	H1003	P10909	CLU	FDSDPITVTVPVEVS	410	424	An integrated proteomic and peptidomic assessment of the normal human urinome
Health	Healthy	HEALTH	H1004	P10909	CLU	FDSDPITVTVPVEVSRKNP	410	428	An integrated proteomic and peptidomic assessment of the normal human urinome
Health	Healthy	HEALTH	H1005	Q8N2S1	LTBP4	FEDDGGPYGESEAPAPPGPGTRWP	1476	1499	An integrated proteomic and peptidomic assessment of the normal human urinome
Health	Healthy	HEALTH	H1006	P10645	CHGA	FEDELSEVLENQSSQAELKE	100	119	An integrated proteomic and peptidomic assessment of the normal human urinome
Health	Healthy	HEALTH	H1007	P10645	CHGA	FEDELSEVLENQSSQAELKEA	100	120	An integrated proteomic and peptidomic assessment of the normal human urinome
Health	Healthy	HEALTH	H1008	P02768	ALB	FEQLGEYKFQNAL	419	431	An integrated proteomic and peptidomic assessment of the normal human urinome
Health	Healthy	HEALTH	H1009	P02768	ALB	FEQLGEYKFQNALL	419	432	An integrated proteomic and peptidomic assessment of the normal human urinome
Health	Healthy	HEALTH	H1010	P02042	HBD	FESFGDLSSPDAVMGNPKVK	43	62	An integrated proteomic and peptidomic assessment of the normal human urinome
Health	Healthy	HEALTH	H1011	P68871	HBB	FESFGDLSTPD	43	53	An integrated proteomic and peptidomic assessment of the normal human urinome
Health	Healthy	HEALTH	H1012	P68871	HBB	FESFGDLSTPDA	43	54	An integrated proteomic and peptidomic assessment of the normal human urinome
Health	Healthy	HEALTH	H1013	P68871	HBB	FESFGDLSTPDAV	43	55	An integrated proteomic and peptidomic assessment of the normal human urinome
Health	Healthy	HEALTH	H1014	P68871	HBB	FESFGDLSTPDAVMGNPK	43	60	An integrated proteomic and peptidomic assessment of the normal human urinome
Health	Healthy	HEALTH	H1015	P68871	HBB	FESFGDLSTPDAVMGNPKV	43	61	An integrated proteomic and peptidomic assessment of the normal human urinome
Health	Healthy	HEALTH	H1016	P68871	HBB	FESFGDLSTPDAVMGNPKVK	43	62	An integrated proteomic and peptidomic assessment of the normal human urinome
Health	Healthy	HEALTH	H1017	P68871	HBB	FESFGDLSTPDAVMGNPKVKAH	43	64	An integrated proteomic and peptidomic assessment of the normal human urinome
Health	Healthy	HEALTH	H1018	P68871	HBB	FESFGDLSTPDAVMGNPKVKAHG	43	65	An integrated proteomic and peptidomic assessment of the normal human urinome
Health	Healthy	HEALTH	H1019	P68871	HBB	FESFGDLSTPDAVMGNPKVKAHGK	43	66	An integrated proteomic and peptidomic assessment of the normal human urinome
Health	Healthy	HEALTH	H1020	P68871	HBB	FESFGDLSTPDAVMGNPKVKAHGKK	43	67	An integrated proteomic and peptidomic assessment of the normal human urinome
Health	Healthy	HEALTH	H1021	Q969H8	MYDGFC19orf10	FEVTKTAVAHRPGAFKAEL	141	159	An integrated proteomic and peptidomic assessment of the normal human urinome
Health	Healthy	HEALTH	H1022	P68871	HBB	FFESFGDLSTPDAVMGNPK	42	60	An integrated proteomic and peptidomic assessment of the normal human urinome
Health	Healthy	HEALTH	H1023	P01009	SERPINA1	FFLPDEGKLQH	276	286	An integrated proteomic and peptidomic assessment of the normal human urinome
Health	Healthy	HEALTH	H1024	P01009	SERPINA1	FFLPDEGKLQHLENELTHD	276	294	An integrated proteomic and peptidomic assessment of the normal human urinome
Health	Healthy	HEALTH	H1025	P02768	ALB	FGDKLCTVATL	94	104	An integrated proteomic and peptidomic assessment of the normal human urinome
Health	Healthy	HEALTH	H1026	P02768	ALB	FGDKLCTVATLR	94	105	An integrated proteomic and peptidomic assessment of the normal human urinome
Health	Healthy	HEALTH	H1027	P02768	ALB	FGDKLCTVATLRETYGEM	94	111	An integrated proteomic and peptidomic assessment of the normal human urinome
Health	Healthy	HEALTH	H1028	P68871	HBB	FGDLSTPDAVMGNPKVKAHG	46	65	An integrated proteomic and peptidomic assessment of the normal human urinome
Health	Healthy	HEALTH	H1029	P68871	HBB	FGDLSTPDAVMGNPKVKAHGK	46	66	An integrated proteomic and peptidomic assessment of the normal human urinome
Health	Healthy	HEALTH	H1030	P01009	SERPINA1	FGDTEEAKKQINDYVEKGTQGKIVD	171	195	An integrated proteomic and peptidomic assessment of the normal human urinome
Health	Healthy	HEALTH	H1031	P13645	KRT10	FGGDGGLLSGNEKV	135	148	An integrated proteomic and peptidomic assessment of the normal human urinome
Health	Healthy	HEALTH	H1032	P13645	KRT10	FGGDGGLLSGNEKVT	135	149	An integrated proteomic and peptidomic assessment of the normal human urinome
Health	Healthy	HEALTH	H1033	P04264	KRT1 KRT10	FGGGGFGGGGF	99	109	An integrated proteomic and peptidomic assessment of the normal human urinome
Health	Healthy	HEALTH	H1034	P04264	KRT1	FGGGYGGGGF	90	99	An integrated proteomic and peptidomic assessment of the normal human urinome
Health	Healthy	HEALTH	H1035	O14773	TPP1	FGGNFAHQASVA	247	258	An integrated proteomic and peptidomic assessment of the normal human urinome
Health	Healthy	HEALTH	H1036	O14773	TPP1	FGGNFAHQASVARVVGQ	247	263	An integrated proteomic and peptidomic assessment of the normal human urinome
Health	Healthy	HEALTH	H1037	O14773	TPP1	FGGNFAHQASVARVVGQQ	247	264	An integrated proteomic and peptidomic assessment of the normal human urinome
Health	Healthy	HEALTH	H1038	P68871	HBB	FGKEFTPPVQ	119	128	An integrated proteomic and peptidomic assessment of the normal human urinome
Health	Healthy	HEALTH	H1039	P68871	HBB	FGKEFTPPVQA	119	129	An integrated proteomic and peptidomic assessment of the normal human urinome
Health	Healthy	HEALTH	H1040	P68871	HBB	FGKEFTPPVQAAYQ	119	132	An integrated proteomic and peptidomic assessment of the normal human urinome
Health	Healthy	HEALTH	H1041	P08123	COL1A2	FGLPGPAGPRGERGPPGESGAAGP	579	602	An integrated proteomic and peptidomic assessment of the normal human urinome
Health	Healthy	HEALTH	H1042	P35908	KRT2	FGPGGYPGGIHEV	141	153	An integrated proteomic and peptidomic assessment of the normal human urinome
Health	Healthy	HEALTH	H1043	J3QRJ3	THY1	FGTVGVPEHTY	47	57	An integrated proteomic and peptidomic assessment of the normal human urinome
Health	Healthy	HEALTH	H1044	J3QRJ3	THY1	FGTVGVPEHTYR	47	58	An integrated proteomic and peptidomic assessment of the normal human urinome
Health	Healthy	HEALTH	H1045	P02768	ALB	FHADICTLS	533	541	An integrated proteomic and peptidomic assessment of the normal human urinome
Health	Healthy	HEALTH	H1046	Q02818	NUCB1	FHPDTDDVPVPAPAGDQKE	422	440	An integrated proteomic and peptidomic assessment of the normal human urinome
Health	Healthy	HEALTH	H1047	P04264	KRT1 KRT77 KRT3 KRT72 KRT2 KRT76 KRT73 KRT74 KRT71 KRT79 KRT5 KRT6C KRT6B KRT6A KRT75	FIDKVRFLEQQ	194	204	An integrated proteomic and peptidomic assessment of the normal human urinome
Health	Healthy	HEALTH	H1048	P04264	KRT1 KRT77 KRT3 KRT72 KRT2 KRT76 KRT73 KRT74 KRT71 KRT79 KRT5 KRT6C KRT6B KRT6A KRT75	FIDKVRFLEQQN	194	205	An integrated proteomic and peptidomic assessment of the normal human urinome
Health	Healthy	HEALTH	H1049	P04264	KRT1 KRT77 KRT72 KRT2 KRT73 KRT74 KRT71	FIDKVRFLEQQNQVL	194	208	An integrated proteomic and peptidomic assessment of the normal human urinome
Health	Healthy	HEALTH	H1050	P04264	KRT1 KRT77 KRT2	FIDKVRFLEQQNQVLQ	194	209	An integrated proteomic and peptidomic assessment of the normal human urinome
Health	Healthy	HEALTH	H1051	P04264	KRT1 KRT77 KRT2	FIDKVRFLEQQNQVLQTK	194	211	An integrated proteomic and peptidomic assessment of the normal human urinome
Health	Healthy	HEALTH	H1052	Q9ULI3	HEG1	FIEPSTENEFGLTS	396	409	An integrated proteomic and peptidomic assessment of the normal human urinome
Health	Healthy	HEALTH	H1053	Q9ULI3	HEG1	FIEPSTENEFGLTSL	396	410	An integrated proteomic and peptidomic assessment of the normal human urinome
Health	Healthy	HEALTH	H1054	Q9ULI3	HEG1	FIEPSTENEFGLTSLRWQ	396	413	An integrated proteomic and peptidomic assessment of the normal human urinome
Health	Healthy	HEALTH	H1055	Q9ULI3	HEG1	FIEPSTENEFGLTSLRWQN	396	414	An integrated proteomic and peptidomic assessment of the normal human urinome
Health	Healthy	HEALTH	H1056	P01834	IGKC	FIFPPSDEQLKSGTA	9	23	An integrated proteomic and peptidomic assessment of the normal human urinome
Health	Healthy	HEALTH	H1057	P21333	FLNA	FIIDTRDAGYGGLS	2068	2081	An integrated proteomic and peptidomic assessment of the normal human urinome
Health	Healthy	HEALTH	H1058	P21333	FLNA	FIIDTRDAGYGGLSL	2068	2082	An integrated proteomic and peptidomic assessment of the normal human urinome
Health	Healthy	HEALTH	H1059	P04080	CSTB	FIKVHVGDEDF	54	64	An integrated proteomic and peptidomic assessment of the normal human urinome
Health	Healthy	HEALTH	H1060	P05154	SERPINA5	FILPSEGKMQQVENGLSE	267	284	An integrated proteomic and peptidomic assessment of the normal human urinome
Health	Healthy	HEALTH	H1061	P05154	SERPINA5	FIVDNNILFLGKVNRP	391	406	An integrated proteomic and peptidomic assessment of the normal human urinome
Health	Healthy	HEALTH	H1062	P02768	ALB	FKDLGEENFKALVL	35	48	An integrated proteomic and peptidomic assessment of the normal human urinome
Health	Healthy	HEALTH	H1063	P01040	CSTA	FKSLPGQNED	70	79	An integrated proteomic and peptidomic assessment of the normal human urinome
Health	Healthy	HEALTH	H1064	P01040	CSTA	FKSLPGQNEDL	70	80	An integrated proteomic and peptidomic assessment of the normal human urinome
Health	Healthy	HEALTH	H1065	P51654	GPC3	FLAELAYDLDVDDAPGNSQQATPK	522	545	An integrated proteomic and peptidomic assessment of the normal human urinome
Health	Healthy	HEALTH	H1066	Q12907	LMAN2	FLDTYPNDETTERVF	160	174	An integrated proteomic and peptidomic assessment of the normal human urinome
Health	Healthy	HEALTH	H1067	Q12907	LMAN2	FLDTYPNDETTERVFPY	160	176	An integrated proteomic and peptidomic assessment of the normal human urinome
Health	Healthy	HEALTH	H1068	P01009	SERPINA1	FLEAIPMSIPPEVKFNKPF	376	394	An integrated proteomic and peptidomic assessment of the normal human urinome
Health	Healthy	HEALTH	H1069	Q8IUX7	AEBP1	FLEGFLSELEPEPR	37	50	An integrated proteomic and peptidomic assessment of the normal human urinome
Health	Healthy	HEALTH	H1070	Q8IUX7	AEBP1	FLEGFLSELEPEPRED	37	52	An integrated proteomic and peptidomic assessment of the normal human urinome
Health	Healthy	HEALTH	H1071	Q8IUX7	AEBP1	FLEGFLSELEPEPREDD	37	53	An integrated proteomic and peptidomic assessment of the normal human urinome
Health	Healthy	HEALTH	H1072	Q8IUX7	AEBP1	FLEGFLSELEPEPREDDVE	37	55	An integrated proteomic and peptidomic assessment of the normal human urinome
Health	Healthy	HEALTH	H1073	P04264	KRT1 KRT77 KRT2	FLEQQNQVLQT	200	210	An integrated proteomic and peptidomic assessment of the normal human urinome
Health	Healthy	HEALTH	H1074	O14773	TPP1	FLEQYFHDSDL	230	240	An integrated proteomic and peptidomic assessment of the normal human urinome
Health	Healthy	HEALTH	H1075	O14773	TPP1	FLEQYFHDSDLAQ	230	242	An integrated proteomic and peptidomic assessment of the normal human urinome
Health	Healthy	HEALTH	H1076	P60709	ACTB ACTG1 POTEE POTEI POTEJ POTEF	FLGMESCGIHETTF	266	279	An integrated proteomic and peptidomic assessment of the normal human urinome
Health	Healthy	HEALTH	H1077	Q15904	ATP6AP1	FLQDKLSIEDF	92	102	An integrated proteomic and peptidomic assessment of the normal human urinome
Health	Healthy	HEALTH	H1078	P02768	ALB	FLQHKDDNPN	126	135	An integrated proteomic and peptidomic assessment of the normal human urinome
Health	Healthy	HEALTH	H1079	P02768	ALB	FLQHKDDNPNLPR	126	138	An integrated proteomic and peptidomic assessment of the normal human urinome
Health	Healthy	HEALTH	H1080	P02647	APOA1	FLSALEEYTKKLNT	253	266	An integrated proteomic and peptidomic assessment of the normal human urinome
Health	Healthy	HEALTH	H1081	P02647	APOA1	FLSALEEYTKKLNTQ	253	267	An integrated proteomic and peptidomic assessment of the normal human urinome
Health	Healthy	HEALTH	H1082	P22891	PROZ	FLTGVLGSQPVGGQAH	366	381	An integrated proteomic and peptidomic assessment of the normal human urinome
Health	Healthy	HEALTH	H1083	P22891	PROZ	FLTGVLGSQPVGGQAHM	366	382	An integrated proteomic and peptidomic assessment of the normal human urinome
Health	Healthy	HEALTH	H1084	Q6P163	APOC2 APOC4-APOC2	FLTQVKESLSSY	36	47	An integrated proteomic and peptidomic assessment of the normal human urinome
Health	Healthy	HEALTH	H1085	P02765	AHSG	FMGVVSLGSPSGEVSHP	320	336	An integrated proteomic and peptidomic assessment of the normal human urinome
Health	Healthy	HEALTH	H1086	P02765	AHSG	FMGVVSLGSPSGEVSHPR	320	337	An integrated proteomic and peptidomic assessment of the normal human urinome
Health	Healthy	HEALTH	H1087	P02765	AHSG	FMGVVSLGSPSGEVSHPRKT	320	339	An integrated proteomic and peptidomic assessment of the normal human urinome
Health	Healthy	HEALTH	H1088	P08572	COL4A2	FPGAPGQEGPLGLPGIPGRE	843	862	An integrated proteomic and peptidomic assessment of the normal human urinome
Health	Healthy	HEALTH	H1089	P08572	COL4A2	FPGAPGQEGPLGLPGIPGREGLPG	843	866	An integrated proteomic and peptidomic assessment of the normal human urinome
Health	Healthy	HEALTH	H1090	P69905	HBA1 HBA2	FPHFDLSHGS	44	53	An integrated proteomic and peptidomic assessment of the normal human urinome
Health	Healthy	HEALTH	H1091	P69905	HBA1 HBA2	FPHFDLSHGSA	44	54	An integrated proteomic and peptidomic assessment of the normal human urinome
Health	Healthy	HEALTH	H1092	P69905	HBA1 HBA2	FPHFDLSHGSAQVK	44	57	An integrated proteomic and peptidomic assessment of the normal human urinome
Health	Healthy	HEALTH	H1093	P35555	FBN1	FPPGPQIPVPRPP	419	431	An integrated proteomic and peptidomic assessment of the normal human urinome
Health	Healthy	HEALTH	H1094	P35555	FBN1	FPPGPQIPVPRPPVE	419	433	An integrated proteomic and peptidomic assessment of the normal human urinome
Health	Healthy	HEALTH	H1095	P81172	HAMP	FPQQTGQLAELQPQ	27	40	An integrated proteomic and peptidomic assessment of the normal human urinome
Health	Healthy	HEALTH	H1096	Q5VT52	RPRD2	FPTPPPPPPP	1267	1276	An integrated proteomic and peptidomic assessment of the normal human urinome
Health	Healthy	HEALTH	H1097	P69905	HBA1 HBA2	FPTTKTYFPH	37	46	An integrated proteomic and peptidomic assessment of the normal human urinome
Health	Healthy	HEALTH	H1098	P69905	HBA1 HBA2	FPTTKTYFPHFD	37	48	An integrated proteomic and peptidomic assessment of the normal human urinome
Health	Healthy	HEALTH	H1099	Q12907	LMAN2	FQLMVEHTPDEESIDWTKIEPSVN	274	297	An integrated proteomic and peptidomic assessment of the normal human urinome
Health	Healthy	HEALTH	H1100	P10909	CLU	FQPFLEMIHEAQQA	244	257	An integrated proteomic and peptidomic assessment of the normal human urinome
Health	Healthy	HEALTH	H1101	P07911	UMOD	FQTPSYTQPYQGSSVTLSTE	463	482	An integrated proteomic and peptidomic assessment of the normal human urinome
Health	Healthy	HEALTH	H1102	P07911	UMOD	FQTPSYTQPYQGSSVTLSTEAF	463	484	An integrated proteomic and peptidomic assessment of the normal human urinome
Health	Healthy	HEALTH	H1103	P01344	IGF2	FQYDTWKQSTQ	114	124	An integrated proteomic and peptidomic assessment of the normal human urinome
Health	Healthy	HEALTH	H1104	P01833	PIGR	FREIENKAIQDPRL	591	604	An integrated proteomic and peptidomic assessment of the normal human urinome
Health	Healthy	HEALTH	H1105	P10451	SPP1	FRISHELDSASSEVN	300	314	An integrated proteomic and peptidomic assessment of the normal human urinome
Health	Healthy	HEALTH	H1106	P06881	CALCA	FRSALESSPADPATLSEDEARLL	28	50	An integrated proteomic and peptidomic assessment of the normal human urinome
Health	Healthy	HEALTH	H1107	O00187	MASP2	FRSDYSNEKPFTGFEAF	117	133	An integrated proteomic and peptidomic assessment of the normal human urinome
Health	Healthy	HEALTH	H1108	P07911	UMOD	FRSGSVIDQSRVL	587	599	An integrated proteomic and peptidomic assessment of the normal human urinome
Health	Healthy	HEALTH	H1109	P07911	UMOD	FRSGSVIDQSRVLN	587	600	An integrated proteomic and peptidomic assessment of the normal human urinome
Health	Healthy	HEALTH	H1110	P07911	UMOD	FRSGSVIDQSRVLNL	587	601	An integrated proteomic and peptidomic assessment of the normal human urinome
Health	Healthy	HEALTH	H1111	P07911	UMOD	FRSGSVIDQSRVLNLGP	587	603	An integrated proteomic and peptidomic assessment of the normal human urinome
Health	Healthy	HEALTH	H1112	P07911	UMOD	FRSGSVIDQSRVLNLGPI	587	604	An integrated proteomic and peptidomic assessment of the normal human urinome
Health	Healthy	HEALTH	H1113	P07911	UMOD	FRSGSVIDQSRVLNLGPIT	587	605	An integrated proteomic and peptidomic assessment of the normal human urinome
Health	Healthy	HEALTH	H1114	P07911	UMOD	FRSGSVIDQSRVLNLGPITR	587	606	An integrated proteomic and peptidomic assessment of the normal human urinome
Health	Healthy	HEALTH	H1115	P07911	UMOD	FRSGSVIDQSRVLNLGPITRK	587	607	An integrated proteomic and peptidomic assessment of the normal human urinome
Health	Healthy	HEALTH	H1116	P02751	FN1	FRVPGTSTSATL	2239	2250	An integrated proteomic and peptidomic assessment of the normal human urinome
Health	Healthy	HEALTH	H1117	P02751	FN1	FRVPGTSTSATLT	2239	2251	An integrated proteomic and peptidomic assessment of the normal human urinome
Health	Healthy	HEALTH	H1118	P02751	FN1	FRVPGTSTSATLTGLTRGATYN	2239	2260	An integrated proteomic and peptidomic assessment of the normal human urinome
Health	Healthy	HEALTH	H1119	P04406	GAPDH	FRVPTANVSVVDL	233	245	An integrated proteomic and peptidomic assessment of the normal human urinome
Health	Healthy	HEALTH	H1120	P04406	GAPDH	FRVPTANVSVVDLT	233	246	An integrated proteomic and peptidomic assessment of the normal human urinome
Health	Healthy	HEALTH	H1121	P02760	AMBP	FRVVAQGVGIPEDSIF	165	180	An integrated proteomic and peptidomic assessment of the normal human urinome
Health	Healthy	HEALTH	H1122	P02760	AMBP	FRVVAQGVGIPEDSIFT	165	181	An integrated proteomic and peptidomic assessment of the normal human urinome
Health	Healthy	HEALTH	H1123	P02760	AMBP	FRVVAQGVGIPEDSIFTM	165	182	An integrated proteomic and peptidomic assessment of the normal human urinome
Health	Healthy	HEALTH	H1124	P68871	HBB HBD	FSDGLAHLD	72	80	An integrated proteomic and peptidomic assessment of the normal human urinome
Health	Healthy	HEALTH	H1125	P68871	HBB HBD	FSDGLAHLDNL	72	82	An integrated proteomic and peptidomic assessment of the normal human urinome
Health	Healthy	HEALTH	H1126	P68871	HBB HBD	FSDGLAHLDNLKGT	72	85	An integrated proteomic and peptidomic assessment of the normal human urinome
Health	Healthy	HEALTH	H1127	P68871	HBB HBD	FSDGLAHLDNLKGTF	72	86	An integrated proteomic and peptidomic assessment of the normal human urinome
Health	Healthy	HEALTH	H1128	P68871	HBB	FSDGLAHLDNLKGTFA	72	87	An integrated proteomic and peptidomic assessment of the normal human urinome
Health	Healthy	HEALTH	H1129	P68871	HBB	FSDGLAHLDNLKGTFAT	72	88	An integrated proteomic and peptidomic assessment of the normal human urinome
Health	Healthy	HEALTH	H1130	P02452	COL1A1	FSFLPQPPQ	1198	1206	An integrated proteomic and peptidomic assessment of the normal human urinome
Health	Healthy	HEALTH	H1131	P61769	B2M	FSKDWSFYL	76	84	An integrated proteomic and peptidomic assessment of the normal human urinome
Health	Healthy	HEALTH	H1132	P01009	SERPINA1	FSNGADLSGVTEEAPLKL	336	353	An integrated proteomic and peptidomic assessment of the normal human urinome
Health	Healthy	HEALTH	H1133	P01008	SERPINC1	FSPEKSKLPGIVAEGRDDL	376	394	An integrated proteomic and peptidomic assessment of the normal human urinome
Health	Healthy	HEALTH	H1134	J3KTR4	SECTM1	FSRDGWQLQVQGGVAQ	86	101	An integrated proteomic and peptidomic assessment of the normal human urinome
Health	Healthy	HEALTH	H1135	J3KTR4	SECTM1	FSRDGWQLQVQGGVAQL	86	102	An integrated proteomic and peptidomic assessment of the normal human urinome
Health	Healthy	HEALTH	H1136	Q6EMK4	VASN	FSRLRNLHDLDVSDNQLE	212	229	An integrated proteomic and peptidomic assessment of the normal human urinome
Health	Healthy	HEALTH	H1137	P51888	PRELP	FSSDLENVPHL	342	352	An integrated proteomic and peptidomic assessment of the normal human urinome
Health	Healthy	HEALTH	H1138	P02675	FGB	FSTYDRDNDGWL	405	416	An integrated proteomic and peptidomic assessment of the normal human urinome
Health	Healthy	HEALTH	H1139	P02675	FGB	FSTYDRDNDGWLT	405	417	An integrated proteomic and peptidomic assessment of the normal human urinome
Health	Healthy	HEALTH	H1140	P00747	PLG	FSVTKKQLGAGSIEECAAKCEEDEE	34	58	An integrated proteomic and peptidomic assessment of the normal human urinome
Health	Healthy	HEALTH	H1141	P00747	PLG PLGLA PLGLB1	FTCRAFQYHSKEQQCVIMAEN	59	79	An integrated proteomic and peptidomic assessment of the normal human urinome
Health	Healthy	HEALTH	H1142	P02768	ALB	FTFHADICTLS	531	541	An integrated proteomic and peptidomic assessment of the normal human urinome
Health	Healthy	HEALTH	H1143	Q9BRK5	SDF4	FTGSKLVDYARSVHEEF	346	362	An integrated proteomic and peptidomic assessment of the normal human urinome
Health	Healthy	HEALTH	H1144	Q14315	FLNC	FTIDARDAGEGLLT	1562	1575	An integrated proteomic and peptidomic assessment of the normal human urinome
Health	Healthy	HEALTH	H1145	P15309	ACPP	FTLPSWATEDT	221	231	An integrated proteomic and peptidomic assessment of the normal human urinome
Health	Healthy	HEALTH	H1146	P15309	ACPP	FTLPSWATEDTMTKL	221	235	An integrated proteomic and peptidomic assessment of the normal human urinome
Health	Healthy	HEALTH	H1147	P01619	IGKV3-20	FTLTISRLEPED	92	103	An integrated proteomic and peptidomic assessment of the normal human urinome
Health	Healthy	HEALTH	H1148	P01619	IGKV3-20	FTLTISRLEPEDF	92	104	An integrated proteomic and peptidomic assessment of the normal human urinome
Health	Healthy	HEALTH	H1149	P69905	HBA1 HBA2	FTPAVHASLDKF	118	129	An integrated proteomic and peptidomic assessment of the normal human urinome
Health	Healthy	HEALTH	H1150	P68871	HBB	FTPPVQAAYQ	123	132	An integrated proteomic and peptidomic assessment of the normal human urinome
Health	Healthy	HEALTH	H1151	P10909	CLU	FTREPQDTYHYLPF	196	209	An integrated proteomic and peptidomic assessment of the normal human urinome
Health	Healthy	HEALTH	H1152	P02751	FN1	FTVHWIAPRATIT	1465	1477	An integrated proteomic and peptidomic assessment of the normal human urinome
Health	Healthy	HEALTH	H1153	Q9H299	SH3BGRL3	FVEAVEQNTLQEF	77	89	An integrated proteomic and peptidomic assessment of the normal human urinome
Health	Healthy	HEALTH	H1154	Q9H299	SH3BGRL3	FVEAVEQNTLQEFLKLA	77	93	An integrated proteomic and peptidomic assessment of the normal human urinome
Health	Healthy	HEALTH	H1155	P02768	ALB	FVEKCCKADDKETCFAEEGK	578	597	An integrated proteomic and peptidomic assessment of the normal human urinome
Health	Healthy	HEALTH	H1156	P02768	ALB	FVEKCCKADDKETCFAEEGKK	578	598	An integrated proteomic and peptidomic assessment of the normal human urinome
Health	Healthy	HEALTH	H1157	P02768	ALB	FVEKCCKADDKETCFAEEGKKLV	578	600	An integrated proteomic and peptidomic assessment of the normal human urinome
Health	Healthy	HEALTH	H1158	P04080	CSTB	FVHLRVFQSLPHENKPLTL	64	82	An integrated proteomic and peptidomic assessment of the normal human urinome
Health	Healthy	HEALTH	H1159	P04080	CSTB	FVHLRVFQSLPHENKPLTLSN	64	84	An integrated proteomic and peptidomic assessment of the normal human urinome
Health	Healthy	HEALTH	H1160	P02749	APOH	FVNYPAKPTLY	215	225	An integrated proteomic and peptidomic assessment of the normal human urinome
Health	Healthy	HEALTH	H1161	P01133	EGF	FVPLGELKVVHPL	289	301	An integrated proteomic and peptidomic assessment of the normal human urinome
Health	Healthy	HEALTH	H1162	P02814	SMR3B	FVPPPPPP	45	52	An integrated proteomic and peptidomic assessment of the normal human urinome
Health	Healthy	HEALTH	H1163	P01042	KNG1	FVQPPTKICVGCPRDIPT	256	273	An integrated proteomic and peptidomic assessment of the normal human urinome
Health	Healthy	HEALTH	H1164	P14543	NID1	FVSPALELSGAL	52	63	An integrated proteomic and peptidomic assessment of the normal human urinome
Health	Healthy	HEALTH	H1165	P14543	NID1	FVSPALELSGALR	52	64	An integrated proteomic and peptidomic assessment of the normal human urinome
Health	Healthy	HEALTH	H1166	P14543	NID1	FVSPALELSGALRF	52	65	An integrated proteomic and peptidomic assessment of the normal human urinome
Health	Healthy	HEALTH	H1167	P02760	AMBP	FVTEKECLQTCRTVA	271	285	An integrated proteomic and peptidomic assessment of the normal human urinome
Health	Healthy	HEALTH	H1168	P04264	KRT1	FVTIKKDVDGAYMT	284	297	An integrated proteomic and peptidomic assessment of the normal human urinome
Health	Healthy	HEALTH	H1169	P60709	ACTB ACTG1 POTEF	FYNELRVAPEEHPVL	90	104	An integrated proteomic and peptidomic assessment of the normal human urinome
Health	Healthy	HEALTH	H1170	Q16853	AOC3	GACEVNPLACLPQ	732	744	An integrated proteomic and peptidomic assessment of the normal human urinome
Health	Healthy	HEALTH	H1171	P02452	COL1A1	GADGQPGAKGEPGDAGAKGD	818	837	An integrated proteomic and peptidomic assessment of the normal human urinome
Health	Healthy	HEALTH	H1172	P01009	SERPINA1	GADLSGVTEEAPLKLS	339	354	An integrated proteomic and peptidomic assessment of the normal human urinome
Health	Healthy	HEALTH	H1173	P69905	HBA1 HBA2	GAEALERMF	26	34	An integrated proteomic and peptidomic assessment of the normal human urinome
Health	Healthy	HEALTH	H1174	P68871	HBB HBD	GAFSDGLAHLD	70	80	An integrated proteomic and peptidomic assessment of the normal human urinome
Health	Healthy	HEALTH	H1175	P68871	HBB HBD	GAFSDGLAHLDNL	70	82	An integrated proteomic and peptidomic assessment of the normal human urinome
Health	Healthy	HEALTH	H1176	P68871	HBB HBD	GAFSDGLAHLDNLKGTF	70	86	An integrated proteomic and peptidomic assessment of the normal human urinome
Health	Healthy	HEALTH	H1177	P68871	HBB	GAFSDGLAHLDNLKGTFA	70	87	An integrated proteomic and peptidomic assessment of the normal human urinome
Health	Healthy	HEALTH	H1178	P42768	WAS	GAGGPPMPPPPPPPPPPPSSGNGP	387	410	An integrated proteomic and peptidomic assessment of the normal human urinome
Health	Healthy	HEALTH	H1179	P69905	HBA1 HBA2	GAHAGEYGAEAL	19	30	An integrated proteomic and peptidomic assessment of the normal human urinome
Health	Healthy	HEALTH	H1180	P69905	HBA1 HBA2	GAHAGEYGAEALERM	19	33	An integrated proteomic and peptidomic assessment of the normal human urinome
Health	Healthy	HEALTH	H1181	P69905	HBA1 HBA2	GAHAGEYGAEALERMF	19	34	An integrated proteomic and peptidomic assessment of the normal human urinome
Health	Healthy	HEALTH	H1182	P08123	COL1A2	GAPGLPGPRGIPGPVGAAGATGA	319	341	An integrated proteomic and peptidomic assessment of the normal human urinome
Health	Healthy	HEALTH	H1183	P08123	COL1A2	GAPGLPGPRGIPGPVGAAGATGARG	319	343	An integrated proteomic and peptidomic assessment of the normal human urinome
Health	Healthy	HEALTH	H1184	Q9ULL5	PRR12	GAPQPPPPPPPPPPP	831	845	An integrated proteomic and peptidomic assessment of the normal human urinome
Health	Healthy	HEALTH	H1185	Q6UXB8	PI16	GARELLPHAQEEAEAE	345	360	An integrated proteomic and peptidomic assessment of the normal human urinome
Health	Healthy	HEALTH	H1186	P02461	COL3A1	GARGLAGPPGMPGP	954	967	An integrated proteomic and peptidomic assessment of the normal human urinome
Health	Healthy	HEALTH	H1187	P35318	ADM	GASRSPEDSSPDAARIRV	75	92	An integrated proteomic and peptidomic assessment of the normal human urinome
Health	Healthy	HEALTH	H1188	P10451	SPP1	GAYKAIPVAQDLNAPS	200	215	An integrated proteomic and peptidomic assessment of the normal human urinome
Health	Healthy	HEALTH	H1189	P10451	SPP1	GAYKAIPVAQDLNAPSDW	200	217	An integrated proteomic and peptidomic assessment of the normal human urinome
Health	Healthy	HEALTH	H1190	P10451	SPP1	GAYKAIPVAQDLNAPSDWDS	200	219	An integrated proteomic and peptidomic assessment of the normal human urinome
Health	Healthy	HEALTH	H1191	O43653	PSCA	GCSLNCVDDSQDYYVG	56	71	An integrated proteomic and peptidomic assessment of the normal human urinome
Health	Healthy	HEALTH	H1192	O43653	PSCA	GCSLNCVDDSQDYYVGK	56	72	An integrated proteomic and peptidomic assessment of the normal human urinome
Health	Healthy	HEALTH	H1193	P02452	COL1A1	GDAGPPGPAGPAGPPGPIG	836	854	An integrated proteomic and peptidomic assessment of the normal human urinome
Health	Healthy	HEALTH	H1194	P02452	COL1A1	GDAGPVGPPGPPGPPGPPGPPS	1172	1193	An integrated proteomic and peptidomic assessment of the normal human urinome
Health	Healthy	HEALTH	H1195	P21333	FLNA	GDASRVRVSGQGLHEGHTFEPAEF	2045	2068	An integrated proteomic and peptidomic assessment of the normal human urinome
Health	Healthy	HEALTH	H1196	P13645	KRT10	GDGGLLSGNEKVTMQ	137	151	An integrated proteomic and peptidomic assessment of the normal human urinome
Health	Healthy	HEALTH	H1197	P13645	KRT10	GDGGLLSGNEKVTMQNL	137	153	An integrated proteomic and peptidomic assessment of the normal human urinome
Health	Healthy	HEALTH	H1198	P68871	HBB	GDLSTPDAVMGNPKVK	47	62	An integrated proteomic and peptidomic assessment of the normal human urinome
Health	Healthy	HEALTH	H1199	P68871	HBB	GDLSTPDAVMGNPKVKAH	47	64	An integrated proteomic and peptidomic assessment of the normal human urinome
Health	Healthy	HEALTH	H1200	P68871	HBB	GDLSTPDAVMGNPKVKAHG	47	65	An integrated proteomic and peptidomic assessment of the normal human urinome
Health	Healthy	HEALTH	H1201	P68871	HBB	GDLSTPDAVMGNPKVKAHGK	47	66	An integrated proteomic and peptidomic assessment of the normal human urinome
Health	Healthy	HEALTH	H1202	P35555	FBN1	GDPCELCPTEPDEA	2093	2106	An integrated proteomic and peptidomic assessment of the normal human urinome
Health	Healthy	HEALTH	H1203	O00264	PGRMC1	GDQPAASGDSDDDEPPPLPRL	48	68	An integrated proteomic and peptidomic assessment of the normal human urinome
Health	Healthy	HEALTH	H1204	O00264	PGRMC1	GDSDDDEPPPLPRL	55	68	An integrated proteomic and peptidomic assessment of the normal human urinome
Health	Healthy	HEALTH	H1205	P04264	KRT1	GDSVRNSKIEISEL	388	401	An integrated proteomic and peptidomic assessment of the normal human urinome
Health	Healthy	HEALTH	H1206	P08123	COL1A2	GEFGLPGPAGPRGERGPPGESGA	577	599	An integrated proteomic and peptidomic assessment of the normal human urinome
Health	Healthy	HEALTH	H1207	Q9BZQ8	FAM129A	GEGGQESFPELPSEE	914	928	An integrated proteomic and peptidomic assessment of the normal human urinome
Health	Healthy	HEALTH	H1208	P35555	FBN1	GEGWGDPCELCPTEPDE	2089	2105	An integrated proteomic and peptidomic assessment of the normal human urinome
Health	Healthy	HEALTH	H1209	P35555	FBN1	GEGWGDPCELCPTEPDEA	2089	2106	An integrated proteomic and peptidomic assessment of the normal human urinome
Health	Healthy	HEALTH	H1210	P02768	ALB	GEMADCCAKQEPERNECFLQ	109	128	An integrated proteomic and peptidomic assessment of the normal human urinome
Health	Healthy	HEALTH	H1211	P02452	COL1A1	GEPGEPGASGPMGPRGPPGPPG	206	227	An integrated proteomic and peptidomic assessment of the normal human urinome
Health	Healthy	HEALTH	H1212	P05997	COL5A2	GEPGPPGPPGPPGHLT	1215	1230	An integrated proteomic and peptidomic assessment of the normal human urinome
Health	Healthy	HEALTH	H1213	Q8N2S1	LTBP4	GESEAPAPPGPGTRWPYRSRDT	1484	1505	An integrated proteomic and peptidomic assessment of the normal human urinome
Health	Healthy	HEALTH	H1214	P02452	COL1A1	GETGPAGRPGEVGPPGPPGPA	911	931	An integrated proteomic and peptidomic assessment of the normal human urinome
Health	Healthy	HEALTH	H1215	P02452	COL1A1	GETGPAGRPGEVGPPGPPGPAGEK	911	934	An integrated proteomic and peptidomic assessment of the normal human urinome
Health	Healthy	HEALTH	H1216	P69905	HBA1 HBA2	GEYGAEALERMF	23	34	An integrated proteomic and peptidomic assessment of the normal human urinome
Health	Healthy	HEALTH	H1217	P60709	ACTG2 ACTA2 ACTA1 ACTC1 ACTB ACTG1 POTEE POTEI POTEJ POTEF	GFAGDDAPRAVFPS	20	33	An integrated proteomic and peptidomic assessment of the normal human urinome
Health	Healthy	HEALTH	H1218	P60709	ACTG2 ACTA2 ACTA1 ACTC1 ACTB ACTG1 POTEE POTEI POTEJ POTEF	GFAGDDAPRAVFPSIVG	20	36	An integrated proteomic and peptidomic assessment of the normal human urinome
Health	Healthy	HEALTH	H1219	P02452	COL1A1	GFDFSFLPQPP	1195	1205	An integrated proteomic and peptidomic assessment of the normal human urinome
Health	Healthy	HEALTH	H1220	P13645	KRT10	GFGGDGGLLSGNEKV	134	148	An integrated proteomic and peptidomic assessment of the normal human urinome
Health	Healthy	HEALTH	H1221	P13645	KRT10	GFGGDGGLLSGNEKVT	134	149	An integrated proteomic and peptidomic assessment of the normal human urinome
Health	Healthy	HEALTH	H1222	P13645	KRT10	GFGGDGGLLSGNEKVTMQ	134	151	An integrated proteomic and peptidomic assessment of the normal human urinome
Health	Healthy	HEALTH	H1223	P13645	KRT10	GFGGGFGGDGGLLSGNEKV	130	148	An integrated proteomic and peptidomic assessment of the normal human urinome
Health	Healthy	HEALTH	H1224	P13645	KRT10	GFGGGFGGDGGLLSGNEKVT	130	149	An integrated proteomic and peptidomic assessment of the normal human urinome
Health	Healthy	HEALTH	H1225	P13645	KRT10	GFGGGFGGDGGLLSGNEKVTMQ	130	151	An integrated proteomic and peptidomic assessment of the normal human urinome
Health	Healthy	HEALTH	H1226	P02461	COL3A1	GFPGARGLPGPPGSNGNPGPPGP	873	895	An integrated proteomic and peptidomic assessment of the normal human urinome
Health	Healthy	HEALTH	H1227	P01833	PIGR	GFREIENKAIQDPR	590	603	An integrated proteomic and peptidomic assessment of the normal human urinome
Health	Healthy	HEALTH	H1228	P01833	PIGR	GFREIENKAIQDPRL	590	604	An integrated proteomic and peptidomic assessment of the normal human urinome
Health	Healthy	HEALTH	H1229	P02814	SMR3B	GFVPPPPPPPYGPGRIPPPPP	44	64	An integrated proteomic and peptidomic assessment of the normal human urinome
Health	Healthy	HEALTH	H1230	P02814	SMR3B	GFVPPPPPPPYGPGRIPPPPPA	44	65	An integrated proteomic and peptidomic assessment of the normal human urinome
Health	Healthy	HEALTH	H1231	P02814	SMR3B	GFVPPPPPPPYGPGRIPPPPPAP	44	66	An integrated proteomic and peptidomic assessment of the normal human urinome
Health	Healthy	HEALTH	H1232	P02814	SMR3B	GFVPPPPPPPYGPGRIPPPPPAPY	44	67	An integrated proteomic and peptidomic assessment of the normal human urinome
Health	Healthy	HEALTH	H1233	P13645	KRT10	GGDGGLLSGNEKVTMQ	136	151	An integrated proteomic and peptidomic assessment of the normal human urinome
Health	Healthy	HEALTH	H1234	P13645	KRT10	GGDGGLLSGNEKVTMQNL	136	153	An integrated proteomic and peptidomic assessment of the normal human urinome
Health	Healthy	HEALTH	H1235	P13645	KRT10	GGDGGLLSGNEKVTMQNLND	136	155	An integrated proteomic and peptidomic assessment of the normal human urinome
Health	Healthy	HEALTH	H1236	O15240	VGF	GGEERVGEEDEEAAEAEAEAEE	373	394	An integrated proteomic and peptidomic assessment of the normal human urinome
Health	Healthy	HEALTH	H1237	O15240	VGF	GGEERVGEEDEEAAEAEAEAEEAE	373	396	An integrated proteomic and peptidomic assessment of the normal human urinome
Health	Healthy	HEALTH	H1238	P13645	KRT10	GGFGGDGGLLSGNEKVT	133	149	An integrated proteomic and peptidomic assessment of the normal human urinome
Health	Healthy	HEALTH	H1239	P13645	KRT10	GGFGGDGGLLSGNEKVTMQ	133	151	An integrated proteomic and peptidomic assessment of the normal human urinome
Health	Healthy	HEALTH	H1240	P13645	KRT10	GGFGGGFGGDGGLLSGNEKV	129	148	An integrated proteomic and peptidomic assessment of the normal human urinome
Health	Healthy	HEALTH	H1241	P04264	KRT1	GGFGSGGGGFGGGGF	120	134	An integrated proteomic and peptidomic assessment of the normal human urinome
Health	Healthy	HEALTH	H1242	P00558	PGK1	GGGASLELLEGKVLPGVDALSNI	395	417	An integrated proteomic and peptidomic assessment of the normal human urinome
Health	Healthy	HEALTH	H1243	P13645	KRT10	GGGFGGDGGLL	132	142	An integrated proteomic and peptidomic assessment of the normal human urinome
Health	Healthy	HEALTH	H1244	P13645	KRT10	GGGFGGDGGLLSGNEKV	132	148	An integrated proteomic and peptidomic assessment of the normal human urinome
Health	Healthy	HEALTH	H1245	P13645	KRT10	GGGFGGDGGLLSGNEKVTMQ	132	151	An integrated proteomic and peptidomic assessment of the normal human urinome
Health	Healthy	HEALTH	H1246	P13645	KRT10	GGGFGGDGGLLSGNEKVTMQNL	132	153	An integrated proteomic and peptidomic assessment of the normal human urinome
Health	Healthy	HEALTH	H1247	P13645	KRT10	GGGFGGGFGGDGGLL	128	142	An integrated proteomic and peptidomic assessment of the normal human urinome
Health	Healthy	HEALTH	H1248	P13645	KRT10	GGGFGGGFGGDGGLLSGNE	128	146	An integrated proteomic and peptidomic assessment of the normal human urinome
Health	Healthy	HEALTH	H1249	P13645	KRT10	GGGFGGGFGGDGGLLSGNEKV	128	148	An integrated proteomic and peptidomic assessment of the normal human urinome
Health	Healthy	HEALTH	H1250	P13645	KRT10	GGGFGGGFGGDGGLLSGNEKVT	128	149	An integrated proteomic and peptidomic assessment of the normal human urinome
Health	Healthy	HEALTH	H1251	P13645	KRT10	GGGFGGGFGGDGGLLSGNEKVTMQ	128	151	An integrated proteomic and peptidomic assessment of the normal human urinome
Health	Healthy	HEALTH	H1252	P04264	KRT1 KRT2 KRT10	GGGFGGGGF	96	104	An integrated proteomic and peptidomic assessment of the normal human urinome
Health	Healthy	HEALTH	H1253	P13645	KRT10	GGGGFGGGGFGGGF	118	131	An integrated proteomic and peptidomic assessment of the normal human urinome
Health	Healthy	HEALTH	H1254	P04264	KRT1	GGGGYGGGYGPVCPPGGIQEV	135	155	An integrated proteomic and peptidomic assessment of the normal human urinome
Health	Healthy	HEALTH	H1255	P01308	INS	GGGPGAGSLQPLALEGSLQ	69	87	An integrated proteomic and peptidomic assessment of the normal human urinome
Health	Healthy	HEALTH	H1256	P13645	KRT10	GGGSFGGGGFGGGGF	113	127	An integrated proteomic and peptidomic assessment of the normal human urinome
Health	Healthy	HEALTH	H1257	P13645	KRT10	GGGSFGGGSFGGGGF	108	122	An integrated proteomic and peptidomic assessment of the normal human urinome
Health	Healthy	HEALTH	H1258	P13645	KRT10	GGGSFGGGSFGGGSF	103	117	An integrated proteomic and peptidomic assessment of the normal human urinome
Health	Healthy	HEALTH	H1259	P54710	FXYD2	GGGSPKGDVDPFYYDYETVRNGGL	8	31	An integrated proteomic and peptidomic assessment of the normal human urinome
Health	Healthy	HEALTH	H1260	P54710	FXYD2	GGGSPKGDVDPFYYDYETVRNGGLI	8	32	An integrated proteomic and peptidomic assessment of the normal human urinome
Health	Healthy	HEALTH	H1261	P04264	KRT1	GGGYGPVCPPGGIQEV	140	155	An integrated proteomic and peptidomic assessment of the normal human urinome
Health	Healthy	HEALTH	H1262	P21796	VDAC1	GGHKLGLGLEFQA	271	283	An integrated proteomic and peptidomic assessment of the normal human urinome
Health	Healthy	HEALTH	H1263	P02452	COL1A1	GGISVPGPMGP	173	183	An integrated proteomic and peptidomic assessment of the normal human urinome
Health	Healthy	HEALTH	H1264	P02452	COL1A1	GGISVPGPMGPSGP	173	186	An integrated proteomic and peptidomic assessment of the normal human urinome
Health	Healthy	HEALTH	H1265	P13645	KRT10	GGLGGFGGGSF	75	85	An integrated proteomic and peptidomic assessment of the normal human urinome
Health	Healthy	HEALTH	H1266	P35908	KRT2	GGLGGPGGFGPGGYPGGIHEV	136	156	An integrated proteomic and peptidomic assessment of the normal human urinome
Health	Healthy	HEALTH	H1267	P14780	MMP9	GGNSAGELCVFPFTF	339	353	An integrated proteomic and peptidomic assessment of the normal human urinome
Health	Healthy	HEALTH	H1268	P14780	MMP9	GGNSAGELCVFPFTFL	339	354	An integrated proteomic and peptidomic assessment of the normal human urinome
Health	Healthy	HEALTH	H1269	P01308	INS	GGPGAGSLQPLALEGSLQ	70	87	An integrated proteomic and peptidomic assessment of the normal human urinome
Health	Healthy	HEALTH	H1270	P12110	COL6A2	GGPGEQQVAFPL	883	894	An integrated proteomic and peptidomic assessment of the normal human urinome
Health	Healthy	HEALTH	H1271	P35908	KRT2	GGPGGFGPGGYPGGIH	136	151	An integrated proteomic and peptidomic assessment of the normal human urinome
Health	Healthy	HEALTH	H1272	P35908	KRT2	GGPGGFGPGGYPGGIHE	136	152	An integrated proteomic and peptidomic assessment of the normal human urinome
Health	Healthy	HEALTH	H1273	P35908	KRT2	GGPGGFGPGGYPGGIHEV	136	153	An integrated proteomic and peptidomic assessment of the normal human urinome
Health	Healthy	HEALTH	H1274	P42768	WAS	GGPPMPPPPPPPPPPP	389	404	An integrated proteomic and peptidomic assessment of the normal human urinome
Health	Healthy	HEALTH	H1275	P42768	WAS	GGPPMPPPPPPPPPPPSS	389	406	An integrated proteomic and peptidomic assessment of the normal human urinome
Health	Healthy	HEALTH	H1276	P42768	WAS	GGPPMPPPPPPPPPPPSSG	389	407	An integrated proteomic and peptidomic assessment of the normal human urinome
Health	Healthy	HEALTH	H1277	P13645	KRT10	GGSFGGGSFGGGSF	104	117	An integrated proteomic and peptidomic assessment of the normal human urinome
Health	Healthy	HEALTH	H1278	P54710	FXYD2	GGSPKGDVDPFYYDYETVRNGGL	9	31	An integrated proteomic and peptidomic assessment of the normal human urinome
Health	Healthy	HEALTH	H1279	P54710	FXYD2	GGSPKGDVDPFYYDYETVRNGGLI	9	32	An integrated proteomic and peptidomic assessment of the normal human urinome
Health	Healthy	HEALTH	H1280	P01833	PIGR	GGSSRALVSTLVP	634	646	An integrated proteomic and peptidomic assessment of the normal human urinome
Health	Healthy	HEALTH	H1281	P01833	PIGR	GGSSRALVSTLVPL	634	647	An integrated proteomic and peptidomic assessment of the normal human urinome
Health	Healthy	HEALTH	H1282	P01833	PIGR	GGSSRALVSTLVPLG	634	648	An integrated proteomic and peptidomic assessment of the normal human urinome
Health	Healthy	HEALTH	H1283	O14773	TPP1	GGTSFQEPFLITNE	389	402	An integrated proteomic and peptidomic assessment of the normal human urinome
Health	Healthy	HEALTH	H1284	P04264	KRT1	GGYGPVCPPGGIQEV	141	155	An integrated proteomic and peptidomic assessment of the normal human urinome
Health	Healthy	HEALTH	H1285	P04264	KRT1	GGYGPVCPPGGIQEVTIN	141	158	An integrated proteomic and peptidomic assessment of the normal human urinome
Health	Healthy	HEALTH	H1286	P69905	HBA1 HBA2	GHGKKVADALTNAVA	58	72	An integrated proteomic and peptidomic assessment of the normal human urinome
Health	Healthy	HEALTH	H1287	P69905	HBA1 HBA2	GHGKKVADALTNAVAHVD	58	75	An integrated proteomic and peptidomic assessment of the normal human urinome
Health	Healthy	HEALTH	H1288	P69905	HBA1 HBA2	GHGKKVADALTNAVAHVDDMPNAL	58	81	An integrated proteomic and peptidomic assessment of the normal human urinome
Health	Healthy	HEALTH	H1289	P69905	HBA1 HBA2	GHGKKVADALTNAVAHVDDMPNALS	58	82	An integrated proteomic and peptidomic assessment of the normal human urinome
Health	Healthy	HEALTH	H1290	P02461	COL3A1	GIAGITGARGLAGPPGMPGP	948	967	An integrated proteomic and peptidomic assessment of the normal human urinome
Health	Healthy	HEALTH	H1291	Q6EMK4	VASN	GIEPVSPTSLRVGL	467	480	An integrated proteomic and peptidomic assessment of the normal human urinome
Health	Healthy	HEALTH	H1292	Q6EMK4	VASN	GIEPVSPTSLRVGLQ	467	481	An integrated proteomic and peptidomic assessment of the normal human urinome
Health	Healthy	HEALTH	H1293	P05026	ATP1B1	GIFIGTIQ	48	55	An integrated proteomic and peptidomic assessment of the normal human urinome
Health	Healthy	HEALTH	H1294	Q5VT52	RPRD2	GIPFPTPPPPPPP	1264	1276	An integrated proteomic and peptidomic assessment of the normal human urinome
Health	Healthy	HEALTH	H1295	Q5VT52	RPRD2	GIPFPTPPPPPPPGE	1264	1278	An integrated proteomic and peptidomic assessment of the normal human urinome
Health	Healthy	HEALTH	H1296	P02461	COL3A1	GIPGEKGPAGERGAPGPAGPRG	498	519	An integrated proteomic and peptidomic assessment of the normal human urinome
Health	Healthy	HEALTH	H1297	P02461	COL3A1	GITGARGLAGPPGMPGP	951	967	An integrated proteomic and peptidomic assessment of the normal human urinome
Health	Healthy	HEALTH	H1298	P01009	SERPINA1	GITKVFSNGADLSGVTE	331	347	An integrated proteomic and peptidomic assessment of the normal human urinome
Health	Healthy	HEALTH	H1299	P01009	SERPINA1	GITKVFSNGADLSGVTEEAPLKLS	331	354	An integrated proteomic and peptidomic assessment of the normal human urinome
Health	Healthy	HEALTH	H1300	P20151	KLK2	GITSWGPEPCALPEKPAVY	225	243	An integrated proteomic and peptidomic assessment of the normal human urinome
Health	Healthy	HEALTH	H1301	P20151	KLK2	GITSWGPEPCALPEKPAVYT	225	244	An integrated proteomic and peptidomic assessment of the normal human urinome
Health	Healthy	HEALTH	H1302	P01344	IGF2	GIVEECCFRSCD	65	76	An integrated proteomic and peptidomic assessment of the normal human urinome
Health	Healthy	HEALTH	H1303	P01344	IGF2	GIVEECCFRSCDLAL	65	79	An integrated proteomic and peptidomic assessment of the normal human urinome
Health	Healthy	HEALTH	H1304	P02461	COL3A1	GKDGSPGEPGANG	465	477	An integrated proteomic and peptidomic assessment of the normal human urinome
Health	Healthy	HEALTH	H1305	P02750	LRG1	GKDLLLPQPDLRYL	228	241	An integrated proteomic and peptidomic assessment of the normal human urinome
Health	Healthy	HEALTH	H1306	P02750	LRG1	GKDLLLPQPDLRYLFLNGN	228	246	An integrated proteomic and peptidomic assessment of the normal human urinome
Health	Healthy	HEALTH	H1307	P68871	HBB	GKEFTPPVQAA	120	130	An integrated proteomic and peptidomic assessment of the normal human urinome
Health	Healthy	HEALTH	H1308	P68871	HBB	GKEFTPPVQAAY	120	131	An integrated proteomic and peptidomic assessment of the normal human urinome
Health	Healthy	HEALTH	H1309	P68871	HBB	GKEFTPPVQAAYQ	120	132	An integrated proteomic and peptidomic assessment of the normal human urinome
Health	Healthy	HEALTH	H1310	P68871	HBB	GKEFTPPVQAAYQK	120	133	An integrated proteomic and peptidomic assessment of the normal human urinome
Health	Healthy	HEALTH	H1311	P68871	HBB	GKEFTPPVQAAYQKVVAGVA	120	139	An integrated proteomic and peptidomic assessment of the normal human urinome
Health	Healthy	HEALTH	H1312	P68871	HBB	GKEFTPPVQAAYQKVVAGVAN	120	140	An integrated proteomic and peptidomic assessment of the normal human urinome
Health	Healthy	HEALTH	H1313	P14780	MMP9	GKEYSTCTSEGRGDGRL	355	371	An integrated proteomic and peptidomic assessment of the normal human urinome
Health	Healthy	HEALTH	H1314	P69905	HBA1 HBA2	GKKVADALTNAVAHVDDMPNAL	60	81	An integrated proteomic and peptidomic assessment of the normal human urinome
Health	Healthy	HEALTH	H1315	P68871	HBB HBD	GKKVLGAFSDGLAHLD	65	80	An integrated proteomic and peptidomic assessment of the normal human urinome
Health	Healthy	HEALTH	H1316	P68871	HBB HBD	GKKVLGAFSDGLAHLDNL	65	82	An integrated proteomic and peptidomic assessment of the normal human urinome
Health	Healthy	HEALTH	H1317	P68871	HBB HBD	GKKVLGAFSDGLAHLDNLKGTF	65	86	An integrated proteomic and peptidomic assessment of the normal human urinome
Health	Healthy	HEALTH	H1318	P02452	COL1A1	GKNGDDGEAGKPGRPGERGPPGP	227	249	An integrated proteomic and peptidomic assessment of the normal human urinome
Health	Healthy	HEALTH	H1319	P02452	COL1A1	GKNGDDGEAGKPGRPGERGPPGPQ	227	250	An integrated proteomic and peptidomic assessment of the normal human urinome
Health	Healthy	HEALTH	H1320	P69905	HBA1 HBA2	GKVGAHAGEYGAEAL	16	30	An integrated proteomic and peptidomic assessment of the normal human urinome
Health	Healthy	HEALTH	H1321	P69905	HBA1 HBA2	GKVGAHAGEYGAEALERM	16	33	An integrated proteomic and peptidomic assessment of the normal human urinome
Health	Healthy	HEALTH	H1322	P69905	HBA1 HBA2	GKVGAHAGEYGAEALERMF	16	34	An integrated proteomic and peptidomic assessment of the normal human urinome
Health	Healthy	HEALTH	H1323	P68871	HBB	GKVNVDEVGGEAL	17	29	An integrated proteomic and peptidomic assessment of the normal human urinome
Health	Healthy	HEALTH	H1324	P68871	HBB	GKVNVDEVGGEALGRL	17	32	An integrated proteomic and peptidomic assessment of the normal human urinome
Health	Healthy	HEALTH	H1325	P68871	HBB	GKVNVDEVGGEALGRLL	17	33	An integrated proteomic and peptidomic assessment of the normal human urinome
Health	Healthy	HEALTH	H1326	P68871	HBB	GKVNVDEVGGEALGRLLV	17	34	An integrated proteomic and peptidomic assessment of the normal human urinome
Health	Healthy	HEALTH	H1327	P68871	HBB	GKVNVDEVGGEALGRLLVVYPWTQR	17	41	An integrated proteomic and peptidomic assessment of the normal human urinome
Health	Healthy	HEALTH	H1328	Q99878	HIST1H2AJ HIST1H2AH H2AFJ HIST2H2AC HIST2H2AA3 HIST1H2AD HIST1H2AG	GKVTIAQGGVLPNIQAV	99	115	An integrated proteomic and peptidomic assessment of the normal human urinome
Health	Healthy	HEALTH	H1329	P02461	COL3A1	GLAGTAGEPGRD	1002	1013	An integrated proteomic and peptidomic assessment of the normal human urinome
Health	Healthy	HEALTH	H1330	P02461	COL3A1	GLAGTAGEPGRDGNPGSD	1002	1019	An integrated proteomic and peptidomic assessment of the normal human urinome
Health	Healthy	HEALTH	H1331	P02461	COL3A1	GLAGTAGEPGRDGNPGSDGLPGRD	1002	1025	An integrated proteomic and peptidomic assessment of the normal human urinome
Health	Healthy	HEALTH	H1332	P68871	HBB HBD	GLAHLDNLKGT	75	85	An integrated proteomic and peptidomic assessment of the normal human urinome
Health	Healthy	HEALTH	H1333	P68871	HBB HBD	GLAHLDNLKGTF	75	86	An integrated proteomic and peptidomic assessment of the normal human urinome
Health	Healthy	HEALTH	H1334	P68871	HBB	GLAHLDNLKGTFA	75	87	An integrated proteomic and peptidomic assessment of the normal human urinome
Health	Healthy	HEALTH	H1335	P09758	TACSTD2	GLAPPPLRLP	6	15	An integrated proteomic and peptidomic assessment of the normal human urinome
Health	Healthy	HEALTH	H1336	P09758	TACSTD2	GLAPPPLRLPL	6	16	An integrated proteomic and peptidomic assessment of the normal human urinome
Health	Healthy	HEALTH	H1337	Q9HD89	RETN	GLECQSVTSRGDL	48	60	An integrated proteomic and peptidomic assessment of the normal human urinome
Health	Healthy	HEALTH	H1338	Q9HD89	RETN	GLECQSVTSRGDLATCPRGF	48	67	An integrated proteomic and peptidomic assessment of the normal human urinome
Health	Healthy	HEALTH	H1339	Q6EMK4	VASN	GLFSRLRNLHDLDVSDNQLE	210	229	An integrated proteomic and peptidomic assessment of the normal human urinome
Health	Healthy	HEALTH	H1340	P35908	KRT2	GLGGPGGFGPGGYPGGIHEV	134	153	An integrated proteomic and peptidomic assessment of the normal human urinome
Health	Healthy	HEALTH	H1341	Q6EMK4	VASN	GLGLQQLDEGL	201	211	An integrated proteomic and peptidomic assessment of the normal human urinome
Health	Healthy	HEALTH	H1342	P05026	ATP1B1	GLGNSPGFPL	231	240	An integrated proteomic and peptidomic assessment of the normal human urinome
Health	Healthy	HEALTH	H1343	P05026	ATP1B1	GLGNSPGFPLQ	231	241	An integrated proteomic and peptidomic assessment of the normal human urinome
Health	Healthy	HEALTH	H1344	P05026	ATP1B1	GLGNSPGFPLQY	231	242	An integrated proteomic and peptidomic assessment of the normal human urinome
Health	Healthy	HEALTH	H1345	P15309	ACPP	GLLPPYASCHLTEL	305	318	An integrated proteomic and peptidomic assessment of the normal human urinome
Health	Healthy	HEALTH	H1346	P04406	GAPDH	GLMTTVHAITATQ	173	185	An integrated proteomic and peptidomic assessment of the normal human urinome
Health	Healthy	HEALTH	H1347	P09912	IFI6	GLPALGFTGAGIA	55	67	An integrated proteomic and peptidomic assessment of the normal human urinome
Health	Healthy	HEALTH	H1348	P02461	COL3A1	GLPGENGAPGPMGPRGAPGERGRP	288	311	An integrated proteomic and peptidomic assessment of the normal human urinome
Health	Healthy	HEALTH	H1349	P02452	COL1A1	GLPGPAGPPGEAGKPGEQGVP	644	664	An integrated proteomic and peptidomic assessment of the normal human urinome
Health	Healthy	HEALTH	H1350	P02452	COL1A1	GLPGPAGPPGEAGKPGEQGVPGDLG	644	668	An integrated proteomic and peptidomic assessment of the normal human urinome
Health	Healthy	HEALTH	H1351	P02452	COL1A1 COL4A4	GLPGPPGPPGPPGPPG	139	154	An integrated proteomic and peptidomic assessment of the normal human urinome
Health	Healthy	HEALTH	H1352	P02452	COL1A1	GLPGPPGPPGPPGPPGLGGN	139	158	An integrated proteomic and peptidomic assessment of the normal human urinome
Health	Healthy	HEALTH	H1353	P02452	COL1A1	GLPGPPGPPGPPGPPGLGGNF	139	159	An integrated proteomic and peptidomic assessment of the normal human urinome
Health	Healthy	HEALTH	H1354	P53420	COL4A4	GLPGPPGPPGPPGPPGYKGF	1295	1314	An integrated proteomic and peptidomic assessment of the normal human urinome
Health	Healthy	HEALTH	H1355	P02461	COL3A1	GLPGPPGSNGNPGPPGP	879	895	An integrated proteomic and peptidomic assessment of the normal human urinome
Health	Healthy	HEALTH	H1356	P08123	COL1A2	GLPGSPGNIGPAGKEGPVGLPG	451	472	An integrated proteomic and peptidomic assessment of the normal human urinome
Health	Healthy	HEALTH	H1357	P02461	COL3A1	GLPGTGGPPGENGKPGEP	642	659	An integrated proteomic and peptidomic assessment of the normal human urinome
Health	Healthy	HEALTH	H1358	P02461	COL3A1	GLPGTGGPPGENGKPGEPGP	642	661	An integrated proteomic and peptidomic assessment of the normal human urinome
Health	Healthy	HEALTH	H1359	P02461	COL3A1	GLPGTGGPPGENGKPGEPGPKG	642	663	An integrated proteomic and peptidomic assessment of the normal human urinome
Health	Healthy	HEALTH	H1360	P08123	COL1A2	GLPGVAGAPGLPGPRGIPGPVG	313	334	An integrated proteomic and peptidomic assessment of the normal human urinome
Health	Healthy	HEALTH	H1361	P20151	KLK2 PLA2G4C	GLPTQEPALGTTC	140	152	An integrated proteomic and peptidomic assessment of the normal human urinome
Health	Healthy	HEALTH	H1362	P20151	KLK2 PLA2G4C	GLPTQEPALGTTCY	140	153	An integrated proteomic and peptidomic assessment of the normal human urinome
Health	Healthy	HEALTH	H1363	P20151	KLK2 PLA2G4C	GLPTQEPALGTTCYA	140	154	An integrated proteomic and peptidomic assessment of the normal human urinome
Health	Healthy	HEALTH	H1364	O15240	VGF	GLQEAAEERESAREEEEA	350	367	An integrated proteomic and peptidomic assessment of the normal human urinome
Health	Healthy	HEALTH	H1365	O15240	VGF	GLQEAAEERESAREEEEAEQE	350	370	An integrated proteomic and peptidomic assessment of the normal human urinome
Health	Healthy	HEALTH	H1366	Q99878	HIST1H2AJ HIST1H2AH H2AFJ HIST2H2AC HIST2H2AA3 HIST1H2AD HIST1H2AG HIST1H2AC HIST2H2AB HIST3H2A HIST1H2AB H2AFX	GLQFPVGRVH	23	32	An integrated proteomic and peptidomic assessment of the normal human urinome
Health	Healthy	HEALTH	H1367	Q6EMK4	VASN	GLQQLDEGL	203	211	An integrated proteomic and peptidomic assessment of the normal human urinome
Health	Healthy	HEALTH	H1368	Q6EMK4	VASN	GLQQLDEGLFS	203	213	An integrated proteomic and peptidomic assessment of the normal human urinome
Health	Healthy	HEALTH	H1369	Q14766	LTBP1	GLRPPPPPPPEPARPAVPGGQ	97	117	An integrated proteomic and peptidomic assessment of the normal human urinome
Health	Healthy	HEALTH	H1370	P13645	KRT10 KRT28 KRT17 KRT19 KRT13 KRT14 KRT12 KRT16 KRT26 KRT27 KRT15	GLRRVLDELT	254	263	An integrated proteomic and peptidomic assessment of the normal human urinome
Health	Healthy	HEALTH	H1371	P13645	KRT10 KRT28 KRT17 KRT19 KRT13 KRT14 KRT12 KRT16 KRT26 KRT27 KRT15	GLRRVLDELTL	254	264	An integrated proteomic and peptidomic assessment of the normal human urinome
Health	Healthy	HEALTH	H1372	P13645	KRT10 KRT12	GLRRVLDELTLT	254	265	An integrated proteomic and peptidomic assessment of the normal human urinome
Health	Healthy	HEALTH	H1373	Q9UHG2	PCSK1N	GLSAASPPLAETGAPRRF	42	59	An integrated proteomic and peptidomic assessment of the normal human urinome
Health	Healthy	HEALTH	H1374	P54710	FXYD2	GLSMDGGGSPKGDVD	3	17	An integrated proteomic and peptidomic assessment of the normal human urinome
Health	Healthy	HEALTH	H1375	P54710	FXYD2	GLSMDGGGSPKGDVDP	3	18	An integrated proteomic and peptidomic assessment of the normal human urinome
Health	Healthy	HEALTH	H1376	P54710	FXYD2	GLSMDGGGSPKGDVDPF	3	19	An integrated proteomic and peptidomic assessment of the normal human urinome
Health	Healthy	HEALTH	H1377	P54710	FXYD2	GLSMDGGGSPKGDVDPFY	3	20	An integrated proteomic and peptidomic assessment of the normal human urinome
Health	Healthy	HEALTH	H1378	P60022	DEFB1	GNFLTGLGH	22	30	An integrated proteomic and peptidomic assessment of the normal human urinome
Health	Healthy	HEALTH	H1379	P60022	DEFB1	GNFLTGLGHR	22	31	An integrated proteomic and peptidomic assessment of the normal human urinome
Health	Healthy	HEALTH	H1380	P08123	COL1A2	GNIGPAGKEGPVGLPG	457	472	An integrated proteomic and peptidomic assessment of the normal human urinome
Health	Healthy	HEALTH	H1381	P04004	VTN	GNPEQTPVLKPEEEAPAPE	108	126	An integrated proteomic and peptidomic assessment of the normal human urinome
Health	Healthy	HEALTH	H1382	P04004	VTN	GNPEQTPVLKPEEEAPAPEVG	108	128	An integrated proteomic and peptidomic assessment of the normal human urinome
Health	Healthy	HEALTH	H1383	P04406	GAPDH	GNPITIFQERDPSKIKWGDAGAE	71	93	An integrated proteomic and peptidomic assessment of the normal human urinome
Health	Healthy	HEALTH	H1384	P04280	PRB1 PRB2	GNQPQGPPPPPGKPQGPPPQG	105	125	An integrated proteomic and peptidomic assessment of the normal human urinome
Health	Healthy	HEALTH	H1385	Q6EMK4	VASN	GNTRIAQLRPEDL	248	260	An integrated proteomic and peptidomic assessment of the normal human urinome
Health	Healthy	HEALTH	H1386	P68871	HBB	GNVLVCVLAHHFG	108	120	An integrated proteomic and peptidomic assessment of the normal human urinome
Health	Healthy	HEALTH	H1387	P02452	COL1A1	GPAGAPGTPGPQG	941	953	An integrated proteomic and peptidomic assessment of the normal human urinome
Health	Healthy	HEALTH	H1388	P08123	COL1A2	GPAGPPGPPGPPGPPGVSGGG	1087	1107	An integrated proteomic and peptidomic assessment of the normal human urinome
Health	Healthy	HEALTH	H1389	P35908	KRT2	GPGGFGPGGYPGGIHE	137	152	An integrated proteomic and peptidomic assessment of the normal human urinome
Health	Healthy	HEALTH	H1390	P35908	KRT2	GPGGFGPGGYPGGIHEV	137	153	An integrated proteomic and peptidomic assessment of the normal human urinome
Health	Healthy	HEALTH	H1391	P35908	KRT2	GPGGFGPGGYPGGIHEVS	137	154	An integrated proteomic and peptidomic assessment of the normal human urinome
Health	Healthy	HEALTH	H1392	P09758	TACSTD2	GPGLAPPPLRLP	4	15	An integrated proteomic and peptidomic assessment of the normal human urinome
Health	Healthy	HEALTH	H1393	P09758	TACSTD2	GPGLAPPPLRLPL	4	16	An integrated proteomic and peptidomic assessment of the normal human urinome
Health	Healthy	HEALTH	H1394	P02814	SMR3B	GPGRIPPPPPAPYGP	55	69	An integrated proteomic and peptidomic assessment of the normal human urinome
Health	Healthy	HEALTH	H1395	P02814	SMR3B	GPGRIPPPPPAPYGPG	55	70	An integrated proteomic and peptidomic assessment of the normal human urinome
Health	Healthy	HEALTH	H1396	Q6AZY7	SCARA3	GPKGDIGPPGPEGPPG	538	553	An integrated proteomic and peptidomic assessment of the normal human urinome
Health	Healthy	HEALTH	H1397	O00187	MASP2	GPKWPEPVFGR	19	29	An integrated proteomic and peptidomic assessment of the normal human urinome
Health	Healthy	HEALTH	H1398	O00187	MASP2	GPKWPEPVFGRL	19	30	An integrated proteomic and peptidomic assessment of the normal human urinome
Health	Healthy	HEALTH	H1399	P02452	COL1A1	GPPGADGQPGAKGEPGDAGAKGD	815	837	An integrated proteomic and peptidomic assessment of the normal human urinome
Health	Healthy	HEALTH	H1400	P02452	COL1A1	GPPGEAGKPGEQGVPGDLG	650	668	An integrated proteomic and peptidomic assessment of the normal human urinome
Health	Healthy	HEALTH	H1401	P02452	COL1A1	GPPGEAGKPGEQGVPGDLGAPGP	650	672	An integrated proteomic and peptidomic assessment of the normal human urinome
Health	Healthy	HEALTH	H1402	P02452	COL1A1	GPPGEPGEPGASGPMGPRGPPGPPG	203	227	An integrated proteomic and peptidomic assessment of the normal human urinome
Health	Healthy	HEALTH	H1403	P05997	COL5A2	GPPGEPGPPGPPGPP	1212	1226	An integrated proteomic and peptidomic assessment of the normal human urinome
Health	Healthy	HEALTH	H1404	P02452	COL1A1	GPPGESGREGAPGAEGSPGRD	1007	1027	An integrated proteomic and peptidomic assessment of the normal human urinome
Health	Healthy	HEALTH	H1405	P25940	COL5A3	GPPGFPGDPGPPGP	410	423	An integrated proteomic and peptidomic assessment of the normal human urinome
Health	Healthy	HEALTH	H1406	P39060	COL18A1	GPPGIGYEGRQGPPGPPGPPGP	1389	1410	An integrated proteomic and peptidomic assessment of the normal human urinome
Health	Healthy	HEALTH	H1407	H7C3F0	COL16A1	GPPGIPGPPGPPGVPG	112	127	An integrated proteomic and peptidomic assessment of the normal human urinome
Health	Healthy	HEALTH	H1408	Q96A83	COL26A1	GPPGPAGNPGPSPNSP	256	271	An integrated proteomic and peptidomic assessment of the normal human urinome
Health	Healthy	HEALTH	H1409	Q9Y6C2	EMILIN1	GPPGPPGLQGP	820	830	An integrated proteomic and peptidomic assessment of the normal human urinome
Health	Healthy	HEALTH	H1410	P08123	COL1A2	GPPGPPGPAGKEGLRGPRGDQGPVG	805	859	An integrated proteomic and peptidomic assessment of the normal human urinome
Health	Healthy	HEALTH	H1411	P02452	COL1A1 COL8A2 COL17A1 CPSF6 COL9A2 EDA COL9A3 C1QTNF3-AMACR COL13A1 COL25A1 COL12A1 COL4A6 C1QTNF3 COL9A1 COL10A1 SGIP1 COL4A3 EMID1 COL2A1 COL4A1 COL1A2 GLDN COL4A4 COL18A1 COL8A1 COL15A1 COL3A1 COL5A2 COL23A1 COL26A1 COL5A1 COL5A3 COL19A1	GPPGPPGPP	142	150	An integrated proteomic and peptidomic assessment of the normal human urinome
Health	Healthy	HEALTH	H1412	Q9UMD9	COL17A1	GPPGPPGPPGIPGNVWSSISVED	1178	1200	An integrated proteomic and peptidomic assessment of the normal human urinome
Health	Healthy	HEALTH	H1413	Q14050	COL9A3	GPPGPPGPPGK	32	42	An integrated proteomic and peptidomic assessment of the normal human urinome
Health	Healthy	HEALTH	H1414	P02452	COL1A1 COL8A2 COL17A1 CPSF6 EMID1 COL2A1 COL4A1 COL1A2 GLDN COL4A4 COL18A1 COL8A1 COL15A1	GPPGPPGPPGPP	142	153	An integrated proteomic and peptidomic assessment of the normal human urinome
Health	Healthy	HEALTH	H1415	P02452	COL1A1 COL8A2 COL17A1 EMID1 COL2A1 COL4A1 COL1A2 GLDN COL4A4 COL18A1 COL15A1	GPPGPPGPPGPPG	142	154	An integrated proteomic and peptidomic assessment of the normal human urinome
Health	Healthy	HEALTH	H1416	P02462	COL4A1	GPPGPPGPPGPPGEKG	203	218	An integrated proteomic and peptidomic assessment of the normal human urinome
Health	Healthy	HEALTH	H1417	P02462	COL4A1	GPPGPPGPPGPPGEKGQ	203	219	An integrated proteomic and peptidomic assessment of the normal human urinome
Health	Healthy	HEALTH	H1418	P02462	COL4A1	GPPGPPGPPGPPGEKGQM	203	220	An integrated proteomic and peptidomic assessment of the normal human urinome
Health	Healthy	HEALTH	H1419	A0A087X0K0	COL15A1	GPPGPPGPPGPPGPGCT	704	720	An integrated proteomic and peptidomic assessment of the normal human urinome
Health	Healthy	HEALTH	H1420	P39060	COL18A1	GPPGPPGPPGPPGPGLPAGFD	1007	1027	An integrated proteomic and peptidomic assessment of the normal human urinome
Health	Healthy	HEALTH	H1421	P02452	COL1A1 EMID1 GLDN	GPPGPPGPPGPPGPP	1178	1192	An integrated proteomic and peptidomic assessment of the normal human urinome
Health	Healthy	HEALTH	H1422	P02452	COL1A1	GPPGPPGPPGPPGPPS	1178	1193	An integrated proteomic and peptidomic assessment of the normal human urinome
Health	Healthy	HEALTH	H1423	P02452	COL1A1	GPPGPPGPPGPPGPPSA	1178	1194	An integrated proteomic and peptidomic assessment of the normal human urinome
Health	Healthy	HEALTH	H1424	P02452	COL1A1	GPPGPPGPPGPPGPPSAG	1178	1195	An integrated proteomic and peptidomic assessment of the normal human urinome
Health	Healthy	HEALTH	H1425	P02452	COL1A1	GPPGPPGPPGPPGPPSAGF	1178	1196	An integrated proteomic and peptidomic assessment of the normal human urinome
Health	Healthy	HEALTH	H1426	P02452	COL1A1	GPPGPPGPPGPPGPPSAGFDF	1178	1198	An integrated proteomic and peptidomic assessment of the normal human urinome
Health	Healthy	HEALTH	H1427	P02452	COL1A1	GPPGPPGPPGPPGPPSAGFDFS	1178	1199	An integrated proteomic and peptidomic assessment of the normal human urinome
Health	Healthy	HEALTH	H1428	P39060	COL18A1	GPPGPPGPPGPPGTP	1255	1269	An integrated proteomic and peptidomic assessment of the normal human urinome
Health	Healthy	HEALTH	H1429	P08123	COL1A2	GPPGPPGPPGPPGVSGGG	1090	1107	An integrated proteomic and peptidomic assessment of the normal human urinome
Health	Healthy	HEALTH	H1430	P08123	COL1A2	GPPGPPGPPGPPGVSGGGYDFG	1090	1111	An integrated proteomic and peptidomic assessment of the normal human urinome
Health	Healthy	HEALTH	H1431	P02452	COL1A1	GPPGPPGPPGPPSA	1181	1194	An integrated proteomic and peptidomic assessment of the normal human urinome
Health	Healthy	HEALTH	H1432	P02452	COL1A1	GPPGPPGPPGPPSAG	1181	1195	An integrated proteomic and peptidomic assessment of the normal human urinome
Health	Healthy	HEALTH	H1433	P02452	COL1A1	GPPGPPGPPGPPSAGF	1181	1196	An integrated proteomic and peptidomic assessment of the normal human urinome
Health	Healthy	HEALTH	H1434	P02452	COL1A1	GPPGPPGPPGPPSAGFDF	1181	1198	An integrated proteomic and peptidomic assessment of the normal human urinome
Health	Healthy	HEALTH	H1435	P02452	COL1A1	GPPGPPGPPGPPSAGFDFS	1181	1199	An integrated proteomic and peptidomic assessment of the normal human urinome
Health	Healthy	HEALTH	H1436	Q14050	COL9A3	GPPGPPGPPGSIGHPGA	560	576	An integrated proteomic and peptidomic assessment of the normal human urinome
Health	Healthy	HEALTH	H1437	P08123	COL1A2	GPPGPPGPPGVSGGGYDFG	1093	1111	An integrated proteomic and peptidomic assessment of the normal human urinome
Health	Healthy	HEALTH	H1438	P02452	COL1A1	GPPGPPGPPSAGFDF	1184	1198	An integrated proteomic and peptidomic assessment of the normal human urinome
Health	Healthy	HEALTH	H1439	P02452	COL1A1	GPPGPPGPPSAGFDFS	1184	1199	An integrated proteomic and peptidomic assessment of the normal human urinome
Health	Healthy	HEALTH	H1440	Q86Z23	C1QL4	GPPGPPGPRGPPGEPG	70	85	An integrated proteomic and peptidomic assessment of the normal human urinome
Health	Healthy	HEALTH	H1441	P02461	COL3A1	GPPGPPGTAGFPG	333	345	An integrated proteomic and peptidomic assessment of the normal human urinome
Health	Healthy	HEALTH	H1442	P02461	COL3A1	GPPGPTGPGGDKGDTGPPGP	618	637	An integrated proteomic and peptidomic assessment of the normal human urinome
Health	Healthy	HEALTH	H1443	P04196	HRG	GPPLPQGPPP	309	318	An integrated proteomic and peptidomic assessment of the normal human urinome
Health	Healthy	HEALTH	H1444	P42768	WAS	GPPMPPPPPPPPPPP	390	404	An integrated proteomic and peptidomic assessment of the normal human urinome
Health	Healthy	HEALTH	H1445	P42768	WAS	GPPMPPPPPPPPPPPSS	390	406	An integrated proteomic and peptidomic assessment of the normal human urinome
Health	Healthy	HEALTH	H1446	P42768	WAS	GPPMPPPPPPPPPPPSSG	390	407	An integrated proteomic and peptidomic assessment of the normal human urinome
Health	Healthy	HEALTH	H1447	P04217	A1BG	GPPPRPQLRATWSGAVL	398	414	An integrated proteomic and peptidomic assessment of the normal human urinome
Health	Healthy	HEALTH	H1448	P02452	COL1A1	GPPSAGFDFS	1190	1199	An integrated proteomic and peptidomic assessment of the normal human urinome
Health	Healthy	HEALTH	H1449	O14669	PRRG2	GPPTPLPPPPPPPP	160	173	An integrated proteomic and peptidomic assessment of the normal human urinome
Health	Healthy	HEALTH	H1450	P98160	HSPG2	GPPTVSVLPEGPVW	3110	3123	An integrated proteomic and peptidomic assessment of the normal human urinome
Health	Healthy	HEALTH	H1451	P02452	COL1A1	GPSGPRGLPGPPGAPGP	182	198	An integrated proteomic and peptidomic assessment of the normal human urinome
Health	Healthy	HEALTH	H1452	P02452	COL1A1	GPSGPRGLPGPPGAPGPQG	182	200	An integrated proteomic and peptidomic assessment of the normal human urinome
Health	Healthy	HEALTH	H1453	O00401	WASL	GPVAPPPPPPPPP	369	381	An integrated proteomic and peptidomic assessment of the normal human urinome
Health	Healthy	HEALTH	H1454	O00401	WASL	GPVAPPPPPPPPPPP	369	383	An integrated proteomic and peptidomic assessment of the normal human urinome
Health	Healthy	HEALTH	H1455	P04264	KRT1	GPVCPPGGIQEV	144	155	An integrated proteomic and peptidomic assessment of the normal human urinome
Health	Healthy	HEALTH	H1456	P04264	KRT1	GPVCPPGGIQEVTINQ	144	159	An integrated proteomic and peptidomic assessment of the normal human urinome
Health	Healthy	HEALTH	H1457	P02452	COL1A1	GPVGPPGPPGPPGPPGP	1175	1191	An integrated proteomic and peptidomic assessment of the normal human urinome
Health	Healthy	HEALTH	H1458	P02452	COL1A1	GPVGPPGPPGPPGPPGPP	1175	1192	An integrated proteomic and peptidomic assessment of the normal human urinome
Health	Healthy	HEALTH	H1459	P02452	COL1A1	GPVGPPGPPGPPGPPGPPS	1175	1193	An integrated proteomic and peptidomic assessment of the normal human urinome
Health	Healthy	HEALTH	H1460	P01859	IGHG3 IGHG2	GQPREPQVYTLPPSREEMTKNQVSL	220	244	An integrated proteomic and peptidomic assessment of the normal human urinome
Health	Healthy	HEALTH	H1461	P28300	LOX	GQQQPPREPPAAPGAWRQQ	27	45	An integrated proteomic and peptidomic assessment of the normal human urinome
Health	Healthy	HEALTH	H1462	M0R1F0	KLK3	GRAVCGGVLVHPQWV	41	55	An integrated proteomic and peptidomic assessment of the normal human urinome
Health	Healthy	HEALTH	H1463	P04406	GAPDH	GRGALQNIIPASTGAA	199	214	An integrated proteomic and peptidomic assessment of the normal human urinome
Health	Healthy	HEALTH	H1464	P05997	COL5A2	GRGTQGPPGATGFPGSAGRVGPPGP	898	922	An integrated proteomic and peptidomic assessment of the normal human urinome
Health	Healthy	HEALTH	H1465	Q7Z5L7	PODN	GRLGKEKEEEEEEEEEEEET	593	612	An integrated proteomic and peptidomic assessment of the normal human urinome
Health	Healthy	HEALTH	H1466	P68871	HBB HBG2 HBG1 HBE1 HBD	GRLLVVYPWTQ	30	40	An integrated proteomic and peptidomic assessment of the normal human urinome
Health	Healthy	HEALTH	H1467	O15240	VGF	GRPEAQPPPLSSEHKEPVAG	26	45	An integrated proteomic and peptidomic assessment of the normal human urinome
Health	Healthy	HEALTH	H1468	P02452	COL1A1	GRPGEVGPPGPPGPAGEKGSPG	917	938	An integrated proteomic and peptidomic assessment of the normal human urinome
Health	Healthy	HEALTH	H1469	P02749	APOH	GRTCPKPDDLPFSTVVPLKT	20	39	An integrated proteomic and peptidomic assessment of the normal human urinome
Health	Healthy	HEALTH	H1470	P02452	COL1A1	GRTGDAGPVGPPGPPGPPGPPGPPS	1169	1193	An integrated proteomic and peptidomic assessment of the normal human urinome
Health	Healthy	HEALTH	H1471	P13645	KRT10	GRYCVQLSQIQ	398	408	An integrated proteomic and peptidomic assessment of the normal human urinome
Health	Healthy	HEALTH	H1472	P02452	COL1A1	GSAGPPGATGFPGAAGRVGPPGP	866	888	An integrated proteomic and peptidomic assessment of the normal human urinome
Health	Healthy	HEALTH	H1473	Q8NC54	KCT2	GSAIQALVGLARP	20	32	An integrated proteomic and peptidomic assessment of the normal human urinome
Health	Healthy	HEALTH	H1474	A2A2V1	PRNP	GSAMSRPIIHFGSD	131	144	An integrated proteomic and peptidomic assessment of the normal human urinome
Health	Healthy	HEALTH	H1475	P01833	PIGR	GSRASVDSGSSEEQGGSSRA	620	639	An integrated proteomic and peptidomic assessment of the normal human urinome
Health	Healthy	HEALTH	H1476	P10451	SPP1	GSSEEKQLYNKYPDAVAT	25	42	An integrated proteomic and peptidomic assessment of the normal human urinome
Health	Healthy	HEALTH	H1477	P01833	PIGR	GSSRALVSTLVPL	635	647	An integrated proteomic and peptidomic assessment of the normal human urinome
Health	Healthy	HEALTH	H1478	P01833	PIGR	GSSRALVSTLVPLG	635	648	An integrated proteomic and peptidomic assessment of the normal human urinome
Health	Healthy	HEALTH	H1479	P02671	FGA	GSTGQWHSESGSFRPD	381	396	An integrated proteomic and peptidomic assessment of the normal human urinome
Health	Healthy	HEALTH	H1480	P02671	FGA	GSTGQWHSESGSFRPDSPGSG	381	401	An integrated proteomic and peptidomic assessment of the normal human urinome
Health	Healthy	HEALTH	H1481	P02671	FGA	GSTGQWHSESGSFRPDSPGSGN	381	402	An integrated proteomic and peptidomic assessment of the normal human urinome
Health	Healthy	HEALTH	H1482	P02671	FGA	GSTGQWHSESGSFRPDSPGSGNARP	381	405	An integrated proteomic and peptidomic assessment of the normal human urinome
Health	Healthy	HEALTH	H1483	P07911	UMOD	GSVIDQSRVL	590	599	An integrated proteomic and peptidomic assessment of the normal human urinome
Health	Healthy	HEALTH	H1484	P07911	UMOD	GSVIDQSRVLN	590	600	An integrated proteomic and peptidomic assessment of the normal human urinome
Health	Healthy	HEALTH	H1485	P07911	UMOD	GSVIDQSRVLNL	590	601	An integrated proteomic and peptidomic assessment of the normal human urinome
Health	Healthy	HEALTH	H1486	P07911	UMOD	GSVIDQSRVLNLG	590	602	An integrated proteomic and peptidomic assessment of the normal human urinome
Health	Healthy	HEALTH	H1487	P07911	UMOD	GSVIDQSRVLNLGP	590	603	An integrated proteomic and peptidomic assessment of the normal human urinome
Health	Healthy	HEALTH	H1488	P07911	UMOD	GSVIDQSRVLNLGPI	590	604	An integrated proteomic and peptidomic assessment of the normal human urinome
Health	Healthy	HEALTH	H1489	P07911	UMOD	GSVIDQSRVLNLGPIT	590	605	An integrated proteomic and peptidomic assessment of the normal human urinome
Health	Healthy	HEALTH	H1490	P07911	UMOD	GSVIDQSRVLNLGPITR	590	606	An integrated proteomic and peptidomic assessment of the normal human urinome
Health	Healthy	HEALTH	H1491	P07911	UMOD	GSVIDQSRVLNLGPITRK	590	607	An integrated proteomic and peptidomic assessment of the normal human urinome
Health	Healthy	HEALTH	H1492	P09603	CSF1	GSVLPLGELEGRRSTRD	432	448	An integrated proteomic and peptidomic assessment of the normal human urinome
Health	Healthy	HEALTH	H1493	Q9NQ79	CRTAC1	GSVVKESCEPSC	650	661	An integrated proteomic and peptidomic assessment of the normal human urinome
Health	Healthy	HEALTH	H1494	Q8NDC0	MAPK1IP1L	GSYPTPGLYPTPSNPFQVPSGP	210	231	An integrated proteomic and peptidomic assessment of the normal human urinome
Health	Healthy	HEALTH	H1495	P05154	SERPINA5	GSYQLEKVLPSLGIS	310	324	An integrated proteomic and peptidomic assessment of the normal human urinome
Health	Healthy	HEALTH	H1496	P02675	FGB	GTAGNALMDGASQL	377	390	An integrated proteomic and peptidomic assessment of the normal human urinome
Health	Healthy	HEALTH	H1497	P02671	FGA	GTLSGIGTLDGF	498	509	An integrated proteomic and peptidomic assessment of the normal human urinome
Health	Healthy	HEALTH	H1498	P02671	FGA	GTLSGIGTLDGFR	498	510	An integrated proteomic and peptidomic assessment of the normal human urinome
Health	Healthy	HEALTH	H1499	Q9ULI3	HEG1	GTRDPPPSPARRALSLAPLAGAGLE	29	53	An integrated proteomic and peptidomic assessment of the normal human urinome
Health	Healthy	HEALTH	H1500	Q9C0K1	SLC39A8	GVAEGPGLAFSEDVL	20	34	An integrated proteomic and peptidomic assessment of the normal human urinome
Health	Healthy	HEALTH	H1501	P68871	HBB HBD	GVANALAHKYH	137	147	An integrated proteomic and peptidomic assessment of the normal human urinome
Health	Healthy	HEALTH	H1502	P39060	COL18A1	GVGAEILNVAK	109	119	An integrated proteomic and peptidomic assessment of the normal human urinome
Health	Healthy	HEALTH	H1503	P39060	COL18A1	GVGAEILNVAKG	109	120	An integrated proteomic and peptidomic assessment of the normal human urinome
Health	Healthy	HEALTH	H1504	P39060	COL18A1	GVGAEILNVAKGI	109	121	An integrated proteomic and peptidomic assessment of the normal human urinome
Health	Healthy	HEALTH	H1505	P39060	COL18A1	GVGAEILNVAKGIR	109	122	An integrated proteomic and peptidomic assessment of the normal human urinome
Health	Healthy	HEALTH	H1506	P39060	COL18A1	GVGAEILNVAKGIRS	109	123	An integrated proteomic and peptidomic assessment of the normal human urinome
Health	Healthy	HEALTH	H1507	P39060	COL18A1	GVGAEILNVAKGIRSF	109	124	An integrated proteomic and peptidomic assessment of the normal human urinome
Health	Healthy	HEALTH	H1508	P39060	COL18A1	GVGAEILNVAKGIRSFVQ	109	126	An integrated proteomic and peptidomic assessment of the normal human urinome
Health	Healthy	HEALTH	H1509	O00401	WASL	GVGPVAPPPPPPPPPPP	367	383	An integrated proteomic and peptidomic assessment of the normal human urinome
Health	Healthy	HEALTH	H1510	P04406	GAPDH	GVNHEKYDNSLKIISNA	134	150	An integrated proteomic and peptidomic assessment of the normal human urinome
Health	Healthy	HEALTH	H1511	Q969E1	LEAP2	GVSLRPIGASCRDDSECITRL	44	64	An integrated proteomic and peptidomic assessment of the normal human urinome
Health	Healthy	HEALTH	H1512	P10909	CLU	GVTEVVVKL	401	409	An integrated proteomic and peptidomic assessment of the normal human urinome
Health	Healthy	HEALTH	H1513	P10909	CLU	GVTEVVVKLF	401	410	An integrated proteomic and peptidomic assessment of the normal human urinome
Health	Healthy	HEALTH	H1514	H9KV48	SERPING1	GVTSVSQIFHSPDL	217	230	An integrated proteomic and peptidomic assessment of the normal human urinome
Health	Healthy	HEALTH	H1515	P02765	AHSG	GVVSLGSPSGEVSHPRKT	322	339	An integrated proteomic and peptidomic assessment of the normal human urinome
Health	Healthy	HEALTH	H1516	P35555	FBN1	GWGDPCELCPTEPDEA	2091	2106	An integrated proteomic and peptidomic assessment of the normal human urinome
Health	Healthy	HEALTH	H1517	O14773	TPP1	GWGTPNFPALLK	547	558	An integrated proteomic and peptidomic assessment of the normal human urinome
Health	Healthy	HEALTH	H1518	P04264	KRT1	GYGPVCPPGGIQEV	142	155	An integrated proteomic and peptidomic assessment of the normal human urinome
Health	Healthy	HEALTH	H1519	P04264	KRT1	GYGPVCPPGGIQEVT	142	156	An integrated proteomic and peptidomic assessment of the normal human urinome
Health	Healthy	HEALTH	H1520	P04264	KRT1	GYGPVCPPGGIQEVTINQ	142	159	An integrated proteomic and peptidomic assessment of the normal human urinome
Health	Healthy	HEALTH	H1521	P04264	KRT1	GYGPVCPPGGIQEVTINQSL	142	161	An integrated proteomic and peptidomic assessment of the normal human urinome
Health	Healthy	HEALTH	H1522	Q9NRX4	PHPT1	GYSMAYGPAQHAISTE	92	107	An integrated proteomic and peptidomic assessment of the normal human urinome
Health	Healthy	HEALTH	H1523	P69905	HBA1 HBA2	HAGEYGAEAL	21	30	An integrated proteomic and peptidomic assessment of the normal human urinome
Health	Healthy	HEALTH	H1524	P69905	HBA1 HBA2	HAGEYGAEALERM	21	33	An integrated proteomic and peptidomic assessment of the normal human urinome
Health	Healthy	HEALTH	H1525	P69905	HBA1 HBA2	HAGEYGAEALERMF	21	34	An integrated proteomic and peptidomic assessment of the normal human urinome
Health	Healthy	HEALTH	H1526	P69905	HBA1 HBA2	HAGEYGAEALERMFL	21	35	An integrated proteomic and peptidomic assessment of the normal human urinome
Health	Healthy	HEALTH	H1527	P01133	EGF	HAGHGQQQKVIV	1024	1035	An integrated proteomic and peptidomic assessment of the normal human urinome
Health	Healthy	HEALTH	H1528	P01133	EGF	HAGHGQQQKVIVVAVC	1024	1039	An integrated proteomic and peptidomic assessment of the normal human urinome
Health	Healthy	HEALTH	H1529	P69905	HBA1 HBA2	HASLDKFLASVST	123	135	An integrated proteomic and peptidomic assessment of the normal human urinome
Health	Healthy	HEALTH	H1530	P68871	HBB HBG2 HBG1 HBE1 HBD	HCDKLHVDPEN	93	103	An integrated proteomic and peptidomic assessment of the normal human urinome
Health	Healthy	HEALTH	H1531	P68871	HBB HBG2 HBG1 HBE1 HBD	HCDKLHVDPENF	93	104	An integrated proteomic and peptidomic assessment of the normal human urinome
Health	Healthy	HEALTH	H1532	P51888	PRELP	HDFSSDLENVPHL	340	352	An integrated proteomic and peptidomic assessment of the normal human urinome
Health	Healthy	HEALTH	H1533	P27824	CANX	HDGHDDDVIDIEDDL	21	35	An integrated proteomic and peptidomic assessment of the normal human urinome
Health	Healthy	HEALTH	H1534	P27824	CANX	HDGHDDDVIDIEDDLDDVIEE	21	41	An integrated proteomic and peptidomic assessment of the normal human urinome
Health	Healthy	HEALTH	H1535	P27824	CANX	HDGHDDDVIDIEDDLDDVIEEVED	21	44	An integrated proteomic and peptidomic assessment of the normal human urinome
Health	Healthy	HEALTH	H1536	Q6EMK4	VASN	HDLDVSDNQLERVPPVIRGL	219	238	An integrated proteomic and peptidomic assessment of the normal human urinome
Health	Healthy	HEALTH	H1537	P10451	SPP1	HEFHSHEDML	276	285	An integrated proteomic and peptidomic assessment of the normal human urinome
Health	Healthy	HEALTH	H1538	Q8IZF2	GPR116	HEHEPAGEEALRQ	37	49	An integrated proteomic and peptidomic assessment of the normal human urinome
Health	Healthy	HEALTH	H1539	O00264	PGRMC1	HEIFTSPLNL	23	32	An integrated proteomic and peptidomic assessment of the normal human urinome
Health	Healthy	HEALTH	H1540	P68871	HBB	HFGKEFTPPVQAA	118	130	An integrated proteomic and peptidomic assessment of the normal human urinome
Health	Healthy	HEALTH	H1541	P68871	HBB	HFGKEFTPPVQAAYQ	118	132	An integrated proteomic and peptidomic assessment of the normal human urinome
Health	Healthy	HEALTH	H1542	P08123	COL1A2	HGEFGLPGPAGPRGERGPPGESG	576	598	An integrated proteomic and peptidomic assessment of the normal human urinome
Health	Healthy	HEALTH	H1543	P08123	COL1A2	HGEFGLPGPAGPRGERGPPGESGA	576	599	An integrated proteomic and peptidomic assessment of the normal human urinome
Health	Healthy	HEALTH	H1544	P08572	COL4A2	HGFPGAPGQEGPLGLPGIPGRE	841	862	An integrated proteomic and peptidomic assessment of the normal human urinome
Health	Healthy	HEALTH	H1545	P98160	HSPG2	HGPPTVSVLPEGPVW	3109	3123	An integrated proteomic and peptidomic assessment of the normal human urinome
Health	Healthy	HEALTH	H1546	P68871	HBB	HHFGKEFTPPVQAA	117	130	An integrated proteomic and peptidomic assessment of the normal human urinome
Health	Healthy	HEALTH	H1547	P68871	HBB	HHFGKEFTPPVQAAYQ	117	132	An integrated proteomic and peptidomic assessment of the normal human urinome
Health	Healthy	HEALTH	H1548	P02647	APOA1	HLAPYSDELRQRL	186	198	An integrated proteomic and peptidomic assessment of the normal human urinome
Health	Healthy	HEALTH	H1549	P68871	HBB HBD	HLDNLKGTF	78	86	An integrated proteomic and peptidomic assessment of the normal human urinome
Health	Healthy	HEALTH	H1550	P68871	HBB	HLDNLKGTFA	78	87	An integrated proteomic and peptidomic assessment of the normal human urinome
Health	Healthy	HEALTH	H1551	P55000	SLURP1	HLIFCCFRDLCNSEL	89	103	An integrated proteomic and peptidomic assessment of the normal human urinome
Health	Healthy	HEALTH	H1552	P69905	HBA1 HBA2	HLPAEFTPAVH	113	123	An integrated proteomic and peptidomic assessment of the normal human urinome
Health	Healthy	HEALTH	H1553	P69905	HBA1 HBA2	HLPAEFTPAVHA	113	124	An integrated proteomic and peptidomic assessment of the normal human urinome
Health	Healthy	HEALTH	H1554	P69905	HBA1 HBA2	HLPAEFTPAVHAS	113	125	An integrated proteomic and peptidomic assessment of the normal human urinome
Health	Healthy	HEALTH	H1555	P69905	HBA1 HBA2	HLPAEFTPAVHASL	113	126	An integrated proteomic and peptidomic assessment of the normal human urinome
Health	Healthy	HEALTH	H1556	P69905	HBA1 HBA2	HLPAEFTPAVHASLD	113	127	An integrated proteomic and peptidomic assessment of the normal human urinome
Health	Healthy	HEALTH	H1557	P69905	HBA1 HBA2	HLPAEFTPAVHASLDK	113	128	An integrated proteomic and peptidomic assessment of the normal human urinome
Health	Healthy	HEALTH	H1558	P69905	HBA1 HBA2	HLPAEFTPAVHASLDKF	113	129	An integrated proteomic and peptidomic assessment of the normal human urinome
Health	Healthy	HEALTH	H1559	P69905	HBA1 HBA2	HLPAEFTPAVHASLDKFL	113	130	An integrated proteomic and peptidomic assessment of the normal human urinome
Health	Healthy	HEALTH	H1560	P69905	HBA1 HBA2	HLPAEFTPAVHASLDKFLA	113	131	An integrated proteomic and peptidomic assessment of the normal human urinome
Health	Healthy	HEALTH	H1561	P69905	HBA1 HBA2	HLPAEFTPAVHASLDKFLAS	113	132	An integrated proteomic and peptidomic assessment of the normal human urinome
Health	Healthy	HEALTH	H1562	P69905	HBA1 HBA2	HLPAEFTPAVHASLDKFLASVS	113	134	An integrated proteomic and peptidomic assessment of the normal human urinome
Health	Healthy	HEALTH	H1563	P69905	HBA1 HBA2	HLPAEFTPAVHASLDKFLASVST	113	135	An integrated proteomic and peptidomic assessment of the normal human urinome
Health	Healthy	HEALTH	H1564	P68871	HBB	HLTPEEKSAVTAL	3	15	An integrated proteomic and peptidomic assessment of the normal human urinome
Health	Healthy	HEALTH	H1565	P04264	KRT1	HNLEPYFESFIN	225	236	An integrated proteomic and peptidomic assessment of the normal human urinome
Health	Healthy	HEALTH	H1566	Q96GW7	BCAN	HPEEDPEGRQGRLL	881	894	An integrated proteomic and peptidomic assessment of the normal human urinome
Health	Healthy	HEALTH	H1567	O43278	SPINT1	HPVCSGTCQPTQFRCSNGCCIDSF	328	351	An integrated proteomic and peptidomic assessment of the normal human urinome
Health	Healthy	HEALTH	H1568	O43278	SPINT1	HPVCSGTCQPTQFRCSNGCCIDSFL	328	352	An integrated proteomic and peptidomic assessment of the normal human urinome
Health	Healthy	HEALTH	H1569	P08123	COL1A2	HQGPAGPPGPPGPPGPPG	1085	1102	An integrated proteomic and peptidomic assessment of the normal human urinome
Health	Healthy	HEALTH	H1570	P08123	COL1A2	HQGPAGPPGPPGPPGPPGVSGGG	1085	1107	An integrated proteomic and peptidomic assessment of the normal human urinome
Health	Healthy	HEALTH	H1571	P04406	GAPDH	HQVVSSDFNSDTHSSTF	279	295	An integrated proteomic and peptidomic assessment of the normal human urinome
Health	Healthy	HEALTH	H1572	P98160	HSPG2	HSARPGAPPPQPLDL	4362	4376	An integrated proteomic and peptidomic assessment of the normal human urinome
Health	Healthy	HEALTH	H1573	Q5VT52	RPRD2	HSGIPFPTPPPPPPP	1262	1276	An integrated proteomic and peptidomic assessment of the normal human urinome
Health	Healthy	HEALTH	H1574	Q5VT52	RPRD2	HSGIPFPTPPPPPPPGE	1262	1278	An integrated proteomic and peptidomic assessment of the normal human urinome
Health	Healthy	HEALTH	H1575	P01857	IGHG1	HTCPPCPAPEL	107	117	An integrated proteomic and peptidomic assessment of the normal human urinome
Health	Healthy	HEALTH	H1576	P01857	IGHG1	HTCPPCPAPELL	107	118	An integrated proteomic and peptidomic assessment of the normal human urinome
Health	Healthy	HEALTH	H1577	P02768	ALB	HTECCHGDLLECADDR	266	281	An integrated proteomic and peptidomic assessment of the normal human urinome
Health	Healthy	HEALTH	H1578	P10909	CLU	HTSDSDVPSGVTE	392	404	An integrated proteomic and peptidomic assessment of the normal human urinome
Health	Healthy	HEALTH	H1579	P10909	CLU	HTSDSDVPSGVTEVV	392	406	An integrated proteomic and peptidomic assessment of the normal human urinome
Health	Healthy	HEALTH	H1580	P10909	CLU	HTSDSDVPSGVTEVVVK	392	408	An integrated proteomic and peptidomic assessment of the normal human urinome
Health	Healthy	HEALTH	H1581	P10909	CLU	HTSDSDVPSGVTEVVVKL	392	409	An integrated proteomic and peptidomic assessment of the normal human urinome
Health	Healthy	HEALTH	H1582	P10909	CLU	HTSDSDVPSGVTEVVVKLF	392	410	An integrated proteomic and peptidomic assessment of the normal human urinome
Health	Healthy	HEALTH	H1583	P10909	CLU	HTSDSDVPSGVTEVVVKLFDSDPI	392	415	An integrated proteomic and peptidomic assessment of the normal human urinome
Health	Healthy	HEALTH	H1584	O76076	WISP2	HVCDASQGL	68	76	An integrated proteomic and peptidomic assessment of the normal human urinome
Health	Healthy	HEALTH	H1585	O76076	WISP2	HVCDASQGLVCQPGAGPGGRGALCL	68	92	An integrated proteomic and peptidomic assessment of the normal human urinome
Health	Healthy	HEALTH	H1586	P69905	HBA1 HBA2	HVDDMPNAL	73	81	An integrated proteomic and peptidomic assessment of the normal human urinome
Health	Healthy	HEALTH	H1587	P69905	HBA1 HBA2	HVDDMPNALSA	73	83	An integrated proteomic and peptidomic assessment of the normal human urinome
Health	Healthy	HEALTH	H1588	P69905	HBA1 HBA2	HVDDMPNALSAL	73	84	An integrated proteomic and peptidomic assessment of the normal human urinome
Health	Healthy	HEALTH	H1589	P69905	HBA1 HBA2	HVDDMPNALSALS	73	85	An integrated proteomic and peptidomic assessment of the normal human urinome
Health	Healthy	HEALTH	H1590	P69905	HBA1 HBA2	HVDDMPNALSALSDL	73	87	An integrated proteomic and peptidomic assessment of the normal human urinome
Health	Healthy	HEALTH	H1591	P69905	HBA1 HBA2	HVDDMPNALSALSDLHAH	73	90	An integrated proteomic and peptidomic assessment of the normal human urinome
Health	Healthy	HEALTH	H1592	P69905	HBA1 HBA2	HVDDMPNALSALSDLHAHKL	73	92	An integrated proteomic and peptidomic assessment of the normal human urinome
Health	Healthy	HEALTH	H1593	P04217	A1BG	HVDGPPPRPQLRATWSGAVL	395	414	An integrated proteomic and peptidomic assessment of the normal human urinome
Health	Healthy	HEALTH	H1594	P68871	HBB HBD	HVDPENFRLL	98	107	An integrated proteomic and peptidomic assessment of the normal human urinome
Health	Healthy	HEALTH	H1595	P68871	HBB HBD	HVDPENFRLLGNVL	98	111	An integrated proteomic and peptidomic assessment of the normal human urinome
Health	Healthy	HEALTH	H1596	O15240	VGF	HVRSPQPPPPAPAPARDELP	502	521	An integrated proteomic and peptidomic assessment of the normal human urinome
Health	Healthy	HEALTH	H1597	O15240	VGF	HVRSPQPPPPAPAPARDELPDWN	502	524	An integrated proteomic and peptidomic assessment of the normal human urinome
Health	Healthy	HEALTH	H1598	P31944	CASP14	HVYSTVEGYIAYRHDQKGSCF	167	187	An integrated proteomic and peptidomic assessment of the normal human urinome
Health	Healthy	HEALTH	H1599	P05997	COL5A2	HYDESMPDPLPE	1239	1250	An integrated proteomic and peptidomic assessment of the normal human urinome
Health	Healthy	HEALTH	H1600	P05997	COL5A2	HYDESMPDPLPEFTE	1239	1253	An integrated proteomic and peptidomic assessment of the normal human urinome
Health	Healthy	HEALTH	H1601	P02768	ALB	IAFAQYLQQCPFEDHVKLVNEVTE	49	72	An integrated proteomic and peptidomic assessment of the normal human urinome
Health	Healthy	HEALTH	H1602	P39060	COL18A1	IAGVGAEILNVA	107	118	An integrated proteomic and peptidomic assessment of the normal human urinome
Health	Healthy	HEALTH	H1603	P39060	COL18A1	IAGVGAEILNVAK	107	119	An integrated proteomic and peptidomic assessment of the normal human urinome
Health	Healthy	HEALTH	H1604	P39060	COL18A1	IAGVGAEILNVAKG	107	120	An integrated proteomic and peptidomic assessment of the normal human urinome
Health	Healthy	HEALTH	H1605	P39060	COL18A1	IAGVGAEILNVAKGIR	107	122	An integrated proteomic and peptidomic assessment of the normal human urinome
Health	Healthy	HEALTH	H1606	P39060	COL18A1	IAGVGAEILNVAKGIRSF	107	124	An integrated proteomic and peptidomic assessment of the normal human urinome
Health	Healthy	HEALTH	H1607	P06396	GSN	IANVERVPFDAATLHTSTAMAAQ	414	436	An integrated proteomic and peptidomic assessment of the normal human urinome
Health	Healthy	HEALTH	H1608	Q6EMK4	VASN	IAQLRPEDLAGL	252	263	An integrated proteomic and peptidomic assessment of the normal human urinome
Health	Healthy	HEALTH	H1609	P53634	CTSC	IAVAATPIPKL	453	463	An integrated proteomic and peptidomic assessment of the normal human urinome
Health	Healthy	HEALTH	H1610	P01857	IGHG1	IAVEWESNGQPENNYKTTPPVL	260	281	An integrated proteomic and peptidomic assessment of the normal human urinome
Health	Healthy	HEALTH	H1611	F8W1V3	TMBIM6	IAVNPSILPTAF	70	81	An integrated proteomic and peptidomic assessment of the normal human urinome
Health	Healthy	HEALTH	H1612	P02462	COL4A1	ICDIDGYRGPPGP	469	481	An integrated proteomic and peptidomic assessment of the normal human urinome
Health	Healthy	HEALTH	H1613	P81172	HAMP	ICIFCCGCCH	65	74	An integrated proteomic and peptidomic assessment of the normal human urinome
Health	Healthy	HEALTH	H1614	P81172	HAMP	ICIFCCGCCHR	65	75	An integrated proteomic and peptidomic assessment of the normal human urinome
Health	Healthy	HEALTH	H1615	P02452	COL1A1	ICVCDNGKVLCD	60	71	An integrated proteomic and peptidomic assessment of the normal human urinome
Health	Healthy	HEALTH	H1616	P13645	KRT10	IDDLKNQILNL	203	213	An integrated proteomic and peptidomic assessment of the normal human urinome
Health	Healthy	HEALTH	H1617	P04264	KRT1 KRT77 KRT3 KRT72 KRT2 KRT76 KRT73 KRT74 KRT71 KRT79 KRT5 KRT6C KRT6B KRT6A KRT75	IDKVRFLEQQN	195	205	An integrated proteomic and peptidomic assessment of the normal human urinome
Health	Healthy	HEALTH	H1618	P04264	KRT1 KRT77 KRT72 KRT2 KRT73 KRT74 KRT71	IDKVRFLEQQNQVL	195	208	An integrated proteomic and peptidomic assessment of the normal human urinome
Health	Healthy	HEALTH	H1619	P04264	KRT1 KRT77 KRT2	IDKVRFLEQQNQVLQ	195	209	An integrated proteomic and peptidomic assessment of the normal human urinome
Health	Healthy	HEALTH	H1620	P04264	KRT1 KRT77 KRT2	IDKVRFLEQQNQVLQT	195	210	An integrated proteomic and peptidomic assessment of the normal human urinome
Health	Healthy	HEALTH	H1621	P04264	KRT1 KRT77 KRT2	IDKVRFLEQQNQVLQTK	195	211	An integrated proteomic and peptidomic assessment of the normal human urinome
Health	Healthy	HEALTH	H1622	P04264	KRT1 KRT77 KRT2	IDKVRFLEQQNQVLQTKWEL	195	214	An integrated proteomic and peptidomic assessment of the normal human urinome
Health	Healthy	HEALTH	H1623	P13645	KRT10 KRT28 KRT17 KRT19 KRT13 KRT14 KRT16 KRT24 KRT18	IDNARLAADD	224	233	An integrated proteomic and peptidomic assessment of the normal human urinome
Health	Healthy	HEALTH	H1624	P07911	UMOD	IDQSRVLNL	593	601	An integrated proteomic and peptidomic assessment of the normal human urinome
Health	Healthy	HEALTH	H1625	P07911	UMOD	IDQSRVLNLG	593	602	An integrated proteomic and peptidomic assessment of the normal human urinome
Health	Healthy	HEALTH	H1626	P07911	UMOD	IDQSRVLNLGP	593	603	An integrated proteomic and peptidomic assessment of the normal human urinome
Health	Healthy	HEALTH	H1627	P07911	UMOD	IDQSRVLNLGPI	593	604	An integrated proteomic and peptidomic assessment of the normal human urinome
Health	Healthy	HEALTH	H1628	P07911	UMOD	IDQSRVLNLGPIT	593	605	An integrated proteomic and peptidomic assessment of the normal human urinome
Health	Healthy	HEALTH	H1629	P07911	UMOD	IDQSRVLNLGPITR	593	606	An integrated proteomic and peptidomic assessment of the normal human urinome
Health	Healthy	HEALTH	H1630	P07911	UMOD	IDQSRVLNLGPITRK	593	607	An integrated proteomic and peptidomic assessment of the normal human urinome
Health	Healthy	HEALTH	H1631	P0C091	FREM3	IEEDIGELLI	1897	1906	An integrated proteomic and peptidomic assessment of the normal human urinome
Health	Healthy	HEALTH	H1632	O15240	VGF	IELSTKLHLPADDVVS	456	471	An integrated proteomic and peptidomic assessment of the normal human urinome
Health	Healthy	HEALTH	H1633	P01833	PIGR	IENKAIQDPRL	594	604	An integrated proteomic and peptidomic assessment of the normal human urinome
Health	Healthy	HEALTH	H1634	P01009	SERPINA1	IEQNTKSPLFMGKVVNPTQK	399	418	An integrated proteomic and peptidomic assessment of the normal human urinome
Health	Healthy	HEALTH	H1635	P32926	DSG3	IETKGQYDEEEMTMQQAKRRQ	27	47	An integrated proteomic and peptidomic assessment of the normal human urinome
Health	Healthy	HEALTH	H1636	Q8IWU5	SULF2	IEVDGRVYHVGL	542	553	An integrated proteomic and peptidomic assessment of the normal human urinome
Health	Healthy	HEALTH	H1637	Q8IWU5	SULF2	IEVDGRVYHVGLG	542	554	An integrated proteomic and peptidomic assessment of the normal human urinome
Health	Healthy	HEALTH	H1638	Q8IWU5	SULF2	IEVDGRVYHVGLGDA	542	556	An integrated proteomic and peptidomic assessment of the normal human urinome
Health	Healthy	HEALTH	H1639	P61769	B2M	IEVDLLKNGERIEKVEHSDL	55	74	An integrated proteomic and peptidomic assessment of the normal human urinome
Health	Healthy	HEALTH	H1640	P61769	B2M	IEVDLLKNGERIEKVEHSDLSF	55	76	An integrated proteomic and peptidomic assessment of the normal human urinome
Health	Healthy	HEALTH	H1641	P55000	SLURP1	IFCCFRDLCNSEL	91	103	An integrated proteomic and peptidomic assessment of the normal human urinome
Health	Healthy	HEALTH	H1642	Q03403	TFF2	IFEVPWCFFPKSVE	112	125	An integrated proteomic and peptidomic assessment of the normal human urinome
Health	Healthy	HEALTH	H1643	Q03403	TFF2	IFEVPWCFFPKSVEDCHY	112	129	An integrated proteomic and peptidomic assessment of the normal human urinome
Health	Healthy	HEALTH	H1644	P08118	MSMB	IFKKEDCKYIVVE	87	99	An integrated proteomic and peptidomic assessment of the normal human urinome
Health	Healthy	HEALTH	H1645	P08118	MSMB	IFKKEDCKYIVVEK	87	100	An integrated proteomic and peptidomic assessment of the normal human urinome
Health	Healthy	HEALTH	H1646	P01834	IGKC	IFPPSDEQLKSGTA	10	23	An integrated proteomic and peptidomic assessment of the normal human urinome
Health	Healthy	HEALTH	H1647	P60022	DEFB1	IFTKIQGTCY	51	60	An integrated proteomic and peptidomic assessment of the normal human urinome
Health	Healthy	HEALTH	H1648	P02760	AMBP	IFTMADRGECVPGEQEPEPILIPR	179	202	An integrated proteomic and peptidomic assessment of the normal human urinome
Health	Healthy	HEALTH	H1649	P02760	AMBP	IFTMADRGECVPGEQEPEPILIPRV	179	203	An integrated proteomic and peptidomic assessment of the normal human urinome
Health	Healthy	HEALTH	H1650	P21333	FLNA	IGDASRVRVSGQGLHEGHTFEPAEF	2044	2048	An integrated proteomic and peptidomic assessment of the normal human urinome
Health	Healthy	HEALTH	H1651	P01042-2	KNG1	IGEIKEETTSHLR	393	405	An integrated proteomic and peptidomic assessment of the normal human urinome
Health	Healthy	HEALTH	H1652	P98160	HSPG2	IGGAPDVATLTGGRF	4334	4348	An integrated proteomic and peptidomic assessment of the normal human urinome
Health	Healthy	HEALTH	H1653	P98160	HSPG2	IGGAPDVATLTGGRFSSGITGCVKN	4334	4358	An integrated proteomic and peptidomic assessment of the normal human urinome
Health	Healthy	HEALTH	H1654	Q5VTE0	EEF1A1P5 EEF1A1 EEF1A2	IGGIGTVPVGRV	256	267	An integrated proteomic and peptidomic assessment of the normal human urinome
Health	Healthy	HEALTH	H1655	P12110	COL6A2	IGIGDMFHEKHESENL	757	772	An integrated proteomic and peptidomic assessment of the normal human urinome
Health	Healthy	HEALTH	H1656	Q9HD89	RETN	IGLECQSVTSRGDL	47	60	An integrated proteomic and peptidomic assessment of the normal human urinome
Health	Healthy	HEALTH	H1657	P02452	COL1A1	IGPPGPAGAPGDKGESGPSGP	769	789	An integrated proteomic and peptidomic assessment of the normal human urinome
Health	Healthy	HEALTH	H1658	P10909	CLU	IIDELFQDRF	186	195	An integrated proteomic and peptidomic assessment of the normal human urinome
Health	Healthy	HEALTH	H1659	P21333	FLNA	IIDTRDAGYGGLS	2069	2081	An integrated proteomic and peptidomic assessment of the normal human urinome
Health	Healthy	HEALTH	H1660	P21333	FLNA	IIDTRDAGYGGLSL	2069	2082	An integrated proteomic and peptidomic assessment of the normal human urinome
Health	Healthy	HEALTH	H1661	Q14315	FLNC	IINIKFADKHVPGSPFTVKVTGEG	2109	2132	An integrated proteomic and peptidomic assessment of the normal human urinome
Health	Healthy	HEALTH	H1662	P21333	FLNA	IINIKFADQHVPGSPFSVKVTGEG	2115	2138	An integrated proteomic and peptidomic assessment of the normal human urinome
Health	Healthy	HEALTH	H1663	P02461	COL3A1	IKGHRGFPGNPGAPGSPGPAG	1105	1125	An integrated proteomic and peptidomic assessment of the normal human urinome
Health	Healthy	HEALTH	H1664	P31997	CEACAM8	IKLNLMSEEVTGQFSVHP	125	142	An integrated proteomic and peptidomic assessment of the normal human urinome
Health	Healthy	HEALTH	H1665	P12872	MLN	IKLTAPLEIGMRMNS	77	91	An integrated proteomic and peptidomic assessment of the normal human urinome
Health	Healthy	HEALTH	H1666	P54289	CACNA2D1	IKPVFIEDANFGR	145	157	An integrated proteomic and peptidomic assessment of the normal human urinome
Health	Healthy	HEALTH	H1667	P09210	GSTA2 GSTA1	IKSAEDLDKLRNDGYL	35	50	An integrated proteomic and peptidomic assessment of the normal human urinome
Health	Healthy	HEALTH	H1668	Q9H299	SH3BGRL3	IKSQQSEVTRILDGKRIQYQL	17	37	An integrated proteomic and peptidomic assessment of the normal human urinome
Health	Healthy	HEALTH	H1669	Q14315	FLNC	IKYGGDEIPYSPFRIHALPT	1614	1633	An integrated proteomic and peptidomic assessment of the normal human urinome
Health	Healthy	HEALTH	H1670	P39060	COL18A1	ILASPPRLPEPQPYPGAPHHS	1536	1556	An integrated proteomic and peptidomic assessment of the normal human urinome
Health	Healthy	HEALTH	H1671	P39060	COL18A1	ILASPPRLPEPQPYPGAPHHSS	1536	1557	An integrated proteomic and peptidomic assessment of the normal human urinome
Health	Healthy	HEALTH	H1672	P05154	SERPINA5	ILEGLGLNLQKSSEKELH	91	108	An integrated proteomic and peptidomic assessment of the normal human urinome
Health	Healthy	HEALTH	H1673	P35555	FBN1	ILELLPALTTLTNHNRY	2777	2793	An integrated proteomic and peptidomic assessment of the normal human urinome
Health	Healthy	HEALTH	H1674	P22105	TNXB TNXA	ILISGLEPSTP	3609	3619	An integrated proteomic and peptidomic assessment of the normal human urinome
Health	Healthy	HEALTH	H1675	P48061	CXCL12	ILNTPNCALQIV	49	60	An integrated proteomic and peptidomic assessment of the normal human urinome
Health	Healthy	HEALTH	H1676	P48061	CXCL12	ILNTPNCALQIVA	49	61	An integrated proteomic and peptidomic assessment of the normal human urinome
Health	Healthy	HEALTH	H1677	O14773	TPP1	ILSGRPPLGFLNPRL	493	507	An integrated proteomic and peptidomic assessment of the normal human urinome
Health	Healthy	HEALTH	H1678	P04264	KRT1 KRT77	ILSMDNNRSLDLDSI	493	507	An integrated proteomic and peptidomic assessment of the normal human urinome
Health	Healthy	HEALTH	H1679	P35908	KRT2	ILSMDNSRNLDL	334	345	An integrated proteomic and peptidomic assessment of the normal human urinome
Health	Healthy	HEALTH	H1680	Q9HBJ8	TMEM27	INNAFFLNDQTLEFLK	112	127	An integrated proteomic and peptidomic assessment of the normal human urinome
Health	Healthy	HEALTH	H1681	P04264	KRT1 KRT3	INQSLLQPL	157	165	An integrated proteomic and peptidomic assessment of the normal human urinome
Health	Healthy	HEALTH	H1682	P54289	CACNA2D1 CACNA2D2	INTQEYLDVLGRPMVL	421	436	An integrated proteomic and peptidomic assessment of the normal human urinome
Health	Healthy	HEALTH	H1683	P02461	COL3A1	IPGEKGPAGERGAPGPAGPRG	499	519	An integrated proteomic and peptidomic assessment of the normal human urinome
Health	Healthy	HEALTH	H1684	P01040	CSTA	IPGGLSEAKPATPEIQE	2	18	An integrated proteomic and peptidomic assessment of the normal human urinome
Health	Healthy	HEALTH	H1685	P01040	CSTA	IPGGLSEAKPATPEIQEIVD	2	21	An integrated proteomic and peptidomic assessment of the normal human urinome
Health	Healthy	HEALTH	H1686	O15239	NDUFA1	IPGLATAYIH	18	27	An integrated proteomic and peptidomic assessment of the normal human urinome
Health	Healthy	HEALTH	H1687	O15239	NDUFA1	IPGLATAYIHR	18	28	An integrated proteomic and peptidomic assessment of the normal human urinome
Health	Healthy	HEALTH	H1688	P00403	MT-CO2	IPLKIFEMGPV	214	224	An integrated proteomic and peptidomic assessment of the normal human urinome
Health	Healthy	HEALTH	H1689	P02814	SMR3B	IPPPPPAPYGP	59	69	An integrated proteomic and peptidomic assessment of the normal human urinome
Health	Healthy	HEALTH	H1690	P02814	SMR3B	IPPPPPAPYGPG	59	70	An integrated proteomic and peptidomic assessment of the normal human urinome
Health	Healthy	HEALTH	H1691	P10451	SPP1	IPVAQDLNAPSDWDS	205	219	An integrated proteomic and peptidomic assessment of the normal human urinome
Health	Healthy	HEALTH	H1692	P10451	SPP1	IPVKQADSGSSEEKQLYN	17	34	An integrated proteomic and peptidomic assessment of the normal human urinome
Health	Healthy	HEALTH	H1693	P10451	SPP1	IPVKQADSGSSEEKQLYNKYPDA	17	39	An integrated proteomic and peptidomic assessment of the normal human urinome
Health	Healthy	HEALTH	H1694	P10451	SPP1	IPVKQADSGSSEEKQLYNKYPDAVA	17	41	An integrated proteomic and peptidomic assessment of the normal human urinome
Health	Healthy	HEALTH	H1695	P08582	MFI2	IQAEQVDAVTLSGEDIYTAGK	410	430	An integrated proteomic and peptidomic assessment of the normal human urinome
Health	Healthy	HEALTH	H1696	P01833	PIGR	IQDPRLFAEEKAVADTRDQA	599	618	An integrated proteomic and peptidomic assessment of the normal human urinome
Health	Healthy	HEALTH	H1697	P01833	PIGR	IQDPRLFAEEKAVADTRDQAD	599	619	An integrated proteomic and peptidomic assessment of the normal human urinome
Health	Healthy	HEALTH	H1698	P01833	PIGR	IQDPRLFAEEKAVADTRDQADGSR	599	622	An integrated proteomic and peptidomic assessment of the normal human urinome
Health	Healthy	HEALTH	H1699	P01833	PIGR	IQDPRLFAEEKAVADTRDQADGSRA	599	623	An integrated proteomic and peptidomic assessment of the normal human urinome
Health	Healthy	HEALTH	H1700	Q99988	GDF15	IQKTDTGVSLQTYDDLLAKDCHCI	285	308	An integrated proteomic and peptidomic assessment of the normal human urinome
Health	Healthy	HEALTH	H1701	O75594	PGLYRP1	IQNWPHYRSP	187	196	An integrated proteomic and peptidomic assessment of the normal human urinome
Health	Healthy	HEALTH	H1702	P61769	B2M	IQRTPKIQV	21	29	An integrated proteomic and peptidomic assessment of the normal human urinome
Health	Healthy	HEALTH	H1703	O14773	TPP1	IQRVNTELMKAAARG	337	351	An integrated proteomic and peptidomic assessment of the normal human urinome
Health	Healthy	HEALTH	H1704	Q8NBJ4	GOLM1	IQVVNEEPQRDRLPQEPGRE	258	277	An integrated proteomic and peptidomic assessment of the normal human urinome
Health	Healthy	HEALTH	H1705	P08123	COL1A2	IRGPQGHQGPAGPPGPPGPPGPPG	1079	1102	An integrated proteomic and peptidomic assessment of the normal human urinome
Health	Healthy	HEALTH	H1706	Q15904	ATP6AP1	IRLPYTASSGLMAPREVLTGND	179	200	An integrated proteomic and peptidomic assessment of the normal human urinome
Health	Healthy	HEALTH	H1707	Q9H8L6	MMRN2	IRVTGPVPGALGAAL	805	819	An integrated proteomic and peptidomic assessment of the normal human urinome
Health	Healthy	HEALTH	H1708	Q9H8L6	MMRN2	IRVTGPVPGALGAALWEAGSPV	805	826	An integrated proteomic and peptidomic assessment of the normal human urinome
Health	Healthy	HEALTH	H1709	P04264	KRT1	ISETNVILSMDNNRSLDL	330	347	An integrated proteomic and peptidomic assessment of the normal human urinome
Health	Healthy	HEALTH	H1710	O75594	PGLYRP1	ISFMGNYMDRVPTPQAIRAAQGL	129	151	An integrated proteomic and peptidomic assessment of the normal human urinome
Health	Healthy	HEALTH	H1711	O75594	PGLYRP1	ISFMGNYMDRVPTPQAIRAAQGLL	129	152	An integrated proteomic and peptidomic assessment of the normal human urinome
Health	Healthy	HEALTH	H1712	P22105	TNXB TNXA	ISGLEPSTPYRFLL	3611	3624	An integrated proteomic and peptidomic assessment of the normal human urinome
Health	Healthy	HEALTH	H1713	P10451	SPP1	ISHELDSASSEVN	302	314	An integrated proteomic and peptidomic assessment of the normal human urinome
Health	Healthy	HEALTH	H1714	P60709	ACTB POTEKP ACTG1 POTEE POTEI POTEJ POTEF	ISKQEYDESGPSIVHRKC	357	374	An integrated proteomic and peptidomic assessment of the normal human urinome
Health	Healthy	HEALTH	H1715	P60709	ACTB POTEKP ACTG1 POTEE POTEI POTEJ	ISKQEYDESGPSIVHRKCF	357	375	An integrated proteomic and peptidomic assessment of the normal human urinome
Health	Healthy	HEALTH	H1716	P98160	HSPG2	ISLGLQDGHLVFRYQLGSGEARL	4260	4282	An integrated proteomic and peptidomic assessment of the normal human urinome
Health	Healthy	HEALTH	H1717	Q9H299	SH3BGRL3	ISQDNALRDEMRA	40	52	An integrated proteomic and peptidomic assessment of the normal human urinome
Health	Healthy	HEALTH	H1718	P30086	PEBP1	ISWDGLDSGKL	53	63	An integrated proteomic and peptidomic assessment of the normal human urinome
Health	Healthy	HEALTH	H1719	P04406	GAPDH	ISWYDNEFGYSNRVVDL	311	327	An integrated proteomic and peptidomic assessment of the normal human urinome
Health	Healthy	HEALTH	H1720	Q9BXX0	EMILIN2	ITATLTPERDAYVE	954	967	An integrated proteomic and peptidomic assessment of the normal human urinome
Health	Healthy	HEALTH	H1721	Q9NZV1	CRIM1	ITCPVPACGNPTIHPGQCCPSC	641	662	An integrated proteomic and peptidomic assessment of the normal human urinome
Health	Healthy	HEALTH	H1722	O00187	MASP2	ITFRSDYSNEKPFTGFEAF	115	133	An integrated proteomic and peptidomic assessment of the normal human urinome
Health	Healthy	HEALTH	H1723	P01040	CSTA	IVDKVKPQL	19	27	An integrated proteomic and peptidomic assessment of the normal human urinome
Health	Healthy	HEALTH	H1724	P01040	CSTA	IVDKVKPQLEEKTNETYGKL	19	38	An integrated proteomic and peptidomic assessment of the normal human urinome
Health	Healthy	HEALTH	H1725	P01040	CSTA	IVDKVKPQLEEKTNETYGKLEA	19	40	An integrated proteomic and peptidomic assessment of the normal human urinome
Health	Healthy	HEALTH	H1726	P01040	CSTA	IVDKVKPQLEEKTNETYGKLEAVQ	19	42	An integrated proteomic and peptidomic assessment of the normal human urinome
Health	Healthy	HEALTH	H1727	P01040	CSTA	IVDKVKPQLEEKTNETYGKLEAVQY	19	43	An integrated proteomic and peptidomic assessment of the normal human urinome
Health	Healthy	HEALTH	H1728	P05154	SERPINA5	IVDNNILFLGK	392	402	An integrated proteomic and peptidomic assessment of the normal human urinome
Health	Healthy	HEALTH	H1729	P05154	SERPINA5	IVDNNILFLGKVNRP	392	406	An integrated proteomic and peptidomic assessment of the normal human urinome
Health	Healthy	HEALTH	H1730	P21333	FLNA FLNC	IVDPNVDEHSVM	247	258	An integrated proteomic and peptidomic assessment of the normal human urinome
Health	Healthy	HEALTH	H1731	Q14315	FLNC	IVDTRNAGYGGLGL	2030	2043	An integrated proteomic and peptidomic assessment of the normal human urinome
Health	Healthy	HEALTH	H1732	P01308	INS	IVEQCCTSICSL	91	102	An integrated proteomic and peptidomic assessment of the normal human urinome
Health	Healthy	HEALTH	H1733	Q6NZI2	PTRF	IVERPLPGYPDAEAPEPSSAGAQA	8	31	An integrated proteomic and peptidomic assessment of the normal human urinome
Health	Healthy	HEALTH	H1734	Q6NZI2	PTRF	IVERPLPGYPDAEAPEPSSAGAQAA	8	32	An integrated proteomic and peptidomic assessment of the normal human urinome
Health	Healthy	HEALTH	H1735	P41222	PTGDS	IVFLPQTDKCMTEQ	177	190	An integrated proteomic and peptidomic assessment of the normal human urinome
Health	Healthy	HEALTH	H1736	P02751	FN1	IVITWTPAPR	1103	1112	An integrated proteomic and peptidomic assessment of the normal human urinome
Health	Healthy	HEALTH	H1737	P02751	FN1	IVITWTPAPRIG	1103	1114	An integrated proteomic and peptidomic assessment of the normal human urinome
Health	Healthy	HEALTH	H1738	P08118	MSMB	IVVEKKDPKKTCSVSE	96	111	An integrated proteomic and peptidomic assessment of the normal human urinome
Health	Healthy	HEALTH	H1739	P08118	MSMB	IVVEKKDPKKTCSVSEWI	96	113	An integrated proteomic and peptidomic assessment of the normal human urinome
Health	Healthy	HEALTH	H1740	P08118	MSMB	IVVEKKDPKKTCSVSEWII	96	114	An integrated proteomic and peptidomic assessment of the normal human urinome
Health	Healthy	HEALTH	H1741	P02751	FN1	IVVRWSRPQAPITG	827	840	An integrated proteomic and peptidomic assessment of the normal human urinome
Health	Healthy	HEALTH	H1742	P02751	FN1	IVVRWSRPQAPITGY	827	841	An integrated proteomic and peptidomic assessment of the normal human urinome
Health	Healthy	HEALTH	H1743	P02751	FN1	IVVRWSRPQAPITGYR	827	842	An integrated proteomic and peptidomic assessment of the normal human urinome
Health	Healthy	HEALTH	H1744	P02751	FN1	IVVRWSRPQAPITGYRI	827	843	An integrated proteomic and peptidomic assessment of the normal human urinome
Health	Healthy	HEALTH	H1745	P01615	IGKV2D-28	IYLGSNRASGVPDRFSGSGSGTDF	73	96	An integrated proteomic and peptidomic assessment of the normal human urinome
Health	Healthy	HEALTH	H1746	P01833	PIGR	KADAAPDEKVLDSGF	577	591	An integrated proteomic and peptidomic assessment of the normal human urinome
Health	Healthy	HEALTH	H1747	P01833	PIGR	KADAAPDEKVLDSGFR	577	592	An integrated proteomic and peptidomic assessment of the normal human urinome
Health	Healthy	HEALTH	H1748	P01833	PIGR	KADAAPDEKVLDSGFREIEN	577	596	An integrated proteomic and peptidomic assessment of the normal human urinome
Health	Healthy	HEALTH	H1749	P01833	PIGR	KADAAPDEKVLDSGFREIENK	577	597	An integrated proteomic and peptidomic assessment of the normal human urinome
Health	Healthy	HEALTH	H1750	P10451	SPP1	KAIPVAQDLNAPS	203	215	An integrated proteomic and peptidomic assessment of the normal human urinome
Health	Healthy	HEALTH	H1751	P10451	SPP1	KAIPVAQDLNAPSD	203	216	An integrated proteomic and peptidomic assessment of the normal human urinome
Health	Healthy	HEALTH	H1752	P10451	SPP1	KAIPVAQDLNAPSDW	203	217	An integrated proteomic and peptidomic assessment of the normal human urinome
Health	Healthy	HEALTH	H1753	P10451	SPP1	KAIPVAQDLNAPSDWD	203	218	An integrated proteomic and peptidomic assessment of the normal human urinome
Health	Healthy	HEALTH	H1754	P10451	SPP1	KAIPVAQDLNAPSDWDS	203	219	An integrated proteomic and peptidomic assessment of the normal human urinome
Health	Healthy	HEALTH	H1755	P10451	SPP1	KAIPVAQDLNAPSDWDSRG	203	221	An integrated proteomic and peptidomic assessment of the normal human urinome
Health	Healthy	HEALTH	H1756	P10451	SPP1	KAIPVAQDLNAPSDWDSRGK	203	222	An integrated proteomic and peptidomic assessment of the normal human urinome
Health	Healthy	HEALTH	H1757	P10451	SPP1	KAIPVAQDLNAPSDWDSRGKD	203	223	An integrated proteomic and peptidomic assessment of the normal human urinome
Health	Healthy	HEALTH	H1758	P10451	SPP1	KAIPVAQDLNAPSDWDSRGKDS	203	224	An integrated proteomic and peptidomic assessment of the normal human urinome
Health	Healthy	HEALTH	H1759	P10451	SPP1	KAIPVAQDLNAPSDWDSRGKDSYET	203	227	An integrated proteomic and peptidomic assessment of the normal human urinome
Health	Healthy	HEALTH	H1760	P10451	SPP1	KANDESNEHSDVIDSQE	249	265	An integrated proteomic and peptidomic assessment of the normal human urinome
Health	Healthy	HEALTH	H1761	P10451	SPP1	KANDESNEHSDVIDSQEL	249	266	An integrated proteomic and peptidomic assessment of the normal human urinome
Health	Healthy	HEALTH	H1762	P10451	SPP1	KANDESNEHSDVIDSQELSKVS	249	270	An integrated proteomic and peptidomic assessment of the normal human urinome
Health	Healthy	HEALTH	H1763	P04264	KRT1	KAQYEDIAQKSKAEAESL	355	372	An integrated proteomic and peptidomic assessment of the normal human urinome
Health	Healthy	HEALTH	H1764	P02647	APOA1	KATEHLSTLSEKAKPALEDL	219	238	An integrated proteomic and peptidomic assessment of the normal human urinome
Health	Healthy	HEALTH	H1765	P04406	GAPDH	KAVGKVIPELNGKLTGM	215	231	An integrated proteomic and peptidomic assessment of the normal human urinome
Health	Healthy	HEALTH	H1766	P13645	KRT10	KDAEAWFNEKSKEL	334	347	An integrated proteomic and peptidomic assessment of the normal human urinome
Health	Healthy	HEALTH	H1767	P04264	KRT1	KDAKNKLNDLEDAL	438	451	An integrated proteomic and peptidomic assessment of the normal human urinome
Health	Healthy	HEALTH	H1768	P04264	KRT1	KDAKNKLNDLEDALQ	438	452	An integrated proteomic and peptidomic assessment of the normal human urinome
Health	Healthy	HEALTH	H1769	P04264	KRT1	KDAKNKLNDLEDALQQ	438	453	An integrated proteomic and peptidomic assessment of the normal human urinome
Health	Healthy	HEALTH	H1770	P13645	KRT10	KDLRNVSTGDVNVEM	292	306	An integrated proteomic and peptidomic assessment of the normal human urinome
Health	Healthy	HEALTH	H1771	P02647	APOA1	KDSGRDYVSQFEGSALGKQLN	47	67	An integrated proteomic and peptidomic assessment of the normal human urinome
Health	Healthy	HEALTH	H1772	P08118	MSMB	KEDCKYIVVEK	90	100	An integrated proteomic and peptidomic assessment of the normal human urinome
Health	Healthy	HEALTH	H1773	P68871	HBB	KEFTPPVQAA	121	130	An integrated proteomic and peptidomic assessment of the normal human urinome
Health	Healthy	HEALTH	H1774	P68871	HBB	KEFTPPVQAAY	121	131	An integrated proteomic and peptidomic assessment of the normal human urinome
Health	Healthy	HEALTH	H1775	P68871	HBB	KEFTPPVQAAYQ	121	132	An integrated proteomic and peptidomic assessment of the normal human urinome
Health	Healthy	HEALTH	H1776	P68871	HBB	KEFTPPVQAAYQKVVAGVAN	121	140	An integrated proteomic and peptidomic assessment of the normal human urinome
Health	Healthy	HEALTH	H1777	P13645	KRT10	KELTTEIDNNIEQIS	345	359	An integrated proteomic and peptidomic assessment of the normal human urinome
Health	Healthy	HEALTH	H1778	P33908	MAN1A1	KETLQKLPEEIQRDIL	136	151	An integrated proteomic and peptidomic assessment of the normal human urinome
Health	Healthy	HEALTH	H1779	P69905	HBA1 HBA2	KFLASVSTVL	128	137	An integrated proteomic and peptidomic assessment of the normal human urinome
Health	Healthy	HEALTH	H1780	P10451	SPP1	KFRISHELDSASSEVN	299	314	An integrated proteomic and peptidomic assessment of the normal human urinome
Health	Healthy	HEALTH	H1781	P10451	SPP1	KFRRPDIQYPDATDE	173	187	An integrated proteomic and peptidomic assessment of the normal human urinome
Health	Healthy	HEALTH	H1782	P35555	FBN1	KGEGWGDPCELCPTEPDEA	2088	2106	An integrated proteomic and peptidomic assessment of the normal human urinome
Health	Healthy	HEALTH	H1783	P01009	SERPINA1	KGKWERPFEVKDTEEEDF	215	232	An integrated proteomic and peptidomic assessment of the normal human urinome
Health	Healthy	HEALTH	H1784	P13521	SCG2	KIESQTQEEVRDSKENIEKNEQ	256	277	An integrated proteomic and peptidomic assessment of the normal human urinome
Health	Healthy	HEALTH	H1785	Q9NRX4	PHPT1	KIKAKYPDYEVTWANDGY	108	125	An integrated proteomic and peptidomic assessment of the normal human urinome
Health	Healthy	HEALTH	H1786	P13645	KRT10	KIRLENEIQTY	439	449	An integrated proteomic and peptidomic assessment of the normal human urinome
Health	Healthy	HEALTH	H1787	P07195	LDHB	KKSADTLWDIQKDLKDL	318	334	An integrated proteomic and peptidomic assessment of the normal human urinome
Health	Healthy	HEALTH	H1788	P69905	HBA1 HBA2	KKVADALTNAVAHVD	61	75	An integrated proteomic and peptidomic assessment of the normal human urinome
Health	Healthy	HEALTH	H1789	P69905	HBA1 HBA2	KKVADALTNAVAHVDDMPNAL	61	81	An integrated proteomic and peptidomic assessment of the normal human urinome
Health	Healthy	HEALTH	H1790	P69905	HBA1 HBA2	KKVADALTNAVAHVDDMPNALS	61	82	An integrated proteomic and peptidomic assessment of the normal human urinome
Health	Healthy	HEALTH	H1791	P69905	HBA1 HBA2	KKVADALTNAVAHVDDMPNALSAL	61	84	An integrated proteomic and peptidomic assessment of the normal human urinome
Health	Healthy	HEALTH	H1792	P68871	HBB HBD	KKVLGAFSDGLAHLD	66	80	An integrated proteomic and peptidomic assessment of the normal human urinome
Health	Healthy	HEALTH	H1793	P68871	HBB HBD	KKVLGAFSDGLAHLDN	66	81	An integrated proteomic and peptidomic assessment of the normal human urinome
Health	Healthy	HEALTH	H1794	P68871	HBB HBD	KKVLGAFSDGLAHLDNL	66	82	An integrated proteomic and peptidomic assessment of the normal human urinome
Health	Healthy	HEALTH	H1795	P68871	HBB HBD	KKVLGAFSDGLAHLDNLKGT	66	85	An integrated proteomic and peptidomic assessment of the normal human urinome
Health	Healthy	HEALTH	H1796	P68871	HBB HBD	KKVLGAFSDGLAHLDNLKGTF	66	86	An integrated proteomic and peptidomic assessment of the normal human urinome
Health	Healthy	HEALTH	H1797	P68871	HBB	KKVLGAFSDGLAHLDNLKGTFA	66	87	An integrated proteomic and peptidomic assessment of the normal human urinome
Health	Healthy	HEALTH	H1798	P04264	KRT1	KLDNLQQEIDFL	304	315	An integrated proteomic and peptidomic assessment of the normal human urinome
Health	Healthy	HEALTH	H1799	P04264	KRT1	KLDNLQQEIDFLT	304	316	An integrated proteomic and peptidomic assessment of the normal human urinome
Health	Healthy	HEALTH	H1800	P68871	HBB HBG2 HBG1 HBE1 HBD	KLHVDPENF	96	104	An integrated proteomic and peptidomic assessment of the normal human urinome
Health	Healthy	HEALTH	H1801	P68871	HBB HBD	KLHVDPENFRLL	96	107	An integrated proteomic and peptidomic assessment of the normal human urinome
Health	Healthy	HEALTH	H1802	P68871	HBB HBD	KLHVDPENFRLLGN	96	109	An integrated proteomic and peptidomic assessment of the normal human urinome
Health	Healthy	HEALTH	H1803	P68871	HBB HBD	KLHVDPENFRLLGNVL	96	111	An integrated proteomic and peptidomic assessment of the normal human urinome
Health	Healthy	HEALTH	H1804	P04264	KRT1	KLNDLEDALQ	443	452	An integrated proteomic and peptidomic assessment of the normal human urinome
Health	Healthy	HEALTH	H1805	P02750	LRG1	KLQELHLSSNGLESLSPEFL	93	112	An integrated proteomic and peptidomic assessment of the normal human urinome
Health	Healthy	HEALTH	H1806	P69905	HBA1 HBA2	KLRVDPVNF	91	99	An integrated proteomic and peptidomic assessment of the normal human urinome
Health	Healthy	HEALTH	H1807	P69905	HBA1 HBA2	KLRVDPVNFKL	91	101	An integrated proteomic and peptidomic assessment of the normal human urinome
Health	Healthy	HEALTH	H1808	P69905	HBA1 HBA2	KLRVDPVNFKLL	91	102	An integrated proteomic and peptidomic assessment of the normal human urinome
Health	Healthy	HEALTH	H1809	P69905	HBA1 HBA2	KLRVDPVNFKLLS	91	103	An integrated proteomic and peptidomic assessment of the normal human urinome
Health	Healthy	HEALTH	H1810	P69905	HBA1 HBA2	KLRVDPVNFKLLSH	91	104	An integrated proteomic and peptidomic assessment of the normal human urinome
Health	Healthy	HEALTH	H1811	P69905	HBA1 HBA2	KLRVDPVNFKLLSHC	91	105	An integrated proteomic and peptidomic assessment of the normal human urinome
Health	Healthy	HEALTH	H1812	P69905	HBA1 HBA2	KLRVDPVNFKLLSHCL	91	106	An integrated proteomic and peptidomic assessment of the normal human urinome
Health	Healthy	HEALTH	H1813	P69905	HBA1 HBA2	KLRVDPVNFKLLSHCLL	91	107	An integrated proteomic and peptidomic assessment of the normal human urinome
Health	Healthy	HEALTH	H1814	P40199	CEACAM6 CEACAM5	KLTIESTPFNVAEGKEVL	35	52	An integrated proteomic and peptidomic assessment of the normal human urinome
Health	Healthy	HEALTH	H1815	P40199	CEACAM6 CEACAM5	KLTIESTPFNVAEGKEVLL	35	53	An integrated proteomic and peptidomic assessment of the normal human urinome
Health	Healthy	HEALTH	H1816	P01857	IGHG1	KLTVDKSRWQQGNVF	292	306	An integrated proteomic and peptidomic assessment of the normal human urinome
Health	Healthy	HEALTH	H1817	P05154	SERPINA5	KMQILEGLGLNLQ	88	100	An integrated proteomic and peptidomic assessment of the normal human urinome
Health	Healthy	HEALTH	H1818	P60709	ACTB POTEKP ACTG1 POTEE POTEI POTEJ	KQEYDESGPSIVHRKCF	359	375	An integrated proteomic and peptidomic assessment of the normal human urinome
Health	Healthy	HEALTH	H1819	P10451	SPP1	KQNLLAPQNAVSSEETNDFKQE	51	72	An integrated proteomic and peptidomic assessment of the normal human urinome
Health	Healthy	HEALTH	H1820	P01042	KNG1	KRPPGFSPF	380	388	An integrated proteomic and peptidomic assessment of the normal human urinome
Health	Healthy	HEALTH	H1821	P01042	KNG1	KRPPGFSPFR	380	389	An integrated proteomic and peptidomic assessment of the normal human urinome
Health	Healthy	HEALTH	H1822	P01042	KNG1	KRPPGFSPFRSS	380	391	An integrated proteomic and peptidomic assessment of the normal human urinome
Health	Healthy	HEALTH	H1823	P07195	LDHB	KSADTLWDIQKDLKDL	319	334	An integrated proteomic and peptidomic assessment of the normal human urinome
Health	Healthy	HEALTH	H1824	P68871	HBB	KSAVTALWGKVNVDEVGGE	9	27	An integrated proteomic and peptidomic assessment of the normal human urinome
Health	Healthy	HEALTH	H1825	V9GYM3	APOA2	KSKEQLTPLIKKAGTEL	100	116	An integrated proteomic and peptidomic assessment of the normal human urinome
Health	Healthy	HEALTH	H1826	P60709	ACTG2 ACTA2 ACTA1 ACTC1 ACTB POTEKP ACTG1 POTEE POTEI POTEF	KSYELPDGQVITIGNE	238	253	An integrated proteomic and peptidomic assessment of the normal human urinome
Health	Healthy	HEALTH	H1827	P13645	KRT10	KTIDDLKNQIL	201	211	An integrated proteomic and peptidomic assessment of the normal human urinome
Health	Healthy	HEALTH	H1828	P05154	SERPINA5	KTLYLADTFPTNF	150	162	An integrated proteomic and peptidomic assessment of the normal human urinome
Health	Healthy	HEALTH	H1829	P69905	HBA1 HBA2	KTNVKAAWGKVGAHAGEYGAE	8	28	An integrated proteomic and peptidomic assessment of the normal human urinome
Health	Healthy	HEALTH	H1830	P69905	HBA1 HBA2	KTNVKAAWGKVGAHAGEYGAEAL	8	30	An integrated proteomic and peptidomic assessment of the normal human urinome
Health	Healthy	HEALTH	H1831	P69905	HBA1 HBA2	KTNVKAAWGKVGAHAGEYGAEALE	8	31	An integrated proteomic and peptidomic assessment of the normal human urinome
Health	Healthy	HEALTH	H1832	P01857	IGHG1	KTTPPVLDSDGSF	275	287	An integrated proteomic and peptidomic assessment of the normal human urinome
Health	Healthy	HEALTH	H1833	P01857	IGHG1	KTTPPVLDSDGSFFL	275	289	An integrated proteomic and peptidomic assessment of the normal human urinome
Health	Healthy	HEALTH	H1834	P01857	IGHG1	KTTPPVLDSDGSFFLYS	275	291	An integrated proteomic and peptidomic assessment of the normal human urinome
Health	Healthy	HEALTH	H1835	P69905	HBA1 HBA2	KTYFPHFDLSHGS	41	53	An integrated proteomic and peptidomic assessment of the normal human urinome
Health	Healthy	HEALTH	H1836	P69905	HBA1 HBA2	KTYFPHFDLSHGSA	41	54	An integrated proteomic and peptidomic assessment of the normal human urinome
Health	Healthy	HEALTH	H1837	P69905	HBA1 HBA2	KTYFPHFDLSHGSAQ	41	55	An integrated proteomic and peptidomic assessment of the normal human urinome
Health	Healthy	HEALTH	H1838	P69905	HBA1 HBA2	KTYFPHFDLSHGSAQV	41	56	An integrated proteomic and peptidomic assessment of the normal human urinome
Health	Healthy	HEALTH	H1839	P69905	HBA1 HBA2	KTYFPHFDLSHGSAQVK	41	57	An integrated proteomic and peptidomic assessment of the normal human urinome
Health	Healthy	HEALTH	H1840	P69905	HBA1 HBA2	KVADALTNAVA	62	72	An integrated proteomic and peptidomic assessment of the normal human urinome
Health	Healthy	HEALTH	H1841	P69905	HBA1 HBA2	KVADALTNAVAHVD	62	75	An integrated proteomic and peptidomic assessment of the normal human urinome
Health	Healthy	HEALTH	H1842	P69905	HBA1 HBA2	KVADALTNAVAHVDDMPNAL	62	81	An integrated proteomic and peptidomic assessment of the normal human urinome
Health	Healthy	HEALTH	H1843	P69905	HBA1 HBA2	KVADALTNAVAHVDDMPNALS	62	82	An integrated proteomic and peptidomic assessment of the normal human urinome
Health	Healthy	HEALTH	H1844	P69905	HBA1 HBA2	KVADALTNAVAHVDDMPNALSA	62	83	An integrated proteomic and peptidomic assessment of the normal human urinome
Health	Healthy	HEALTH	H1845	P69905	HBA1 HBA2	KVADALTNAVAHVDDMPNALSAL	62	84	An integrated proteomic and peptidomic assessment of the normal human urinome
Health	Healthy	HEALTH	H1846	P35908	KRT2	KVDLLNQEIEFL	302	313	An integrated proteomic and peptidomic assessment of the normal human urinome
Health	Healthy	HEALTH	H1847	P04264	KRT1	KVDLQAKLDNLQQEIDF	298	314	An integrated proteomic and peptidomic assessment of the normal human urinome
Health	Healthy	HEALTH	H1848	Q9UGM3	DMBT1	KVDVVLGPIQLQTPPRREEEPR	2392	2413	An integrated proteomic and peptidomic assessment of the normal human urinome
Health	Healthy	HEALTH	H1849	P01040	CSTA	KVFKSLPGQNEDL	68	80	An integrated proteomic and peptidomic assessment of the normal human urinome
Health	Healthy	HEALTH	H1850	P01009	SERPINA1	KVFSNGADLSGVTEEAPL	334	351	An integrated proteomic and peptidomic assessment of the normal human urinome
Health	Healthy	HEALTH	H1851	P01009	SERPINA1	KVFSNGADLSGVTEEAPLKLS	334	354	An integrated proteomic and peptidomic assessment of the normal human urinome
Health	Healthy	HEALTH	H1852	P01009	SERPINA1	KVFSNGADLSGVTEEAPLKLSKA	334	356	An integrated proteomic and peptidomic assessment of the normal human urinome
Health	Healthy	HEALTH	H1853	P69905	HBA1 HBA2	KVGAHAGEYGAE	17	28	An integrated proteomic and peptidomic assessment of the normal human urinome
Health	Healthy	HEALTH	H1854	P69905	HBA1 HBA2	KVGAHAGEYGAEAL	17	30	An integrated proteomic and peptidomic assessment of the normal human urinome
Health	Healthy	HEALTH	H1855	P69905	HBA1 HBA2	KVGAHAGEYGAEALE	17	31	An integrated proteomic and peptidomic assessment of the normal human urinome
Health	Healthy	HEALTH	H1856	P69905	HBA1 HBA2	KVGAHAGEYGAEALER	17	32	An integrated proteomic and peptidomic assessment of the normal human urinome
Health	Healthy	HEALTH	H1857	P69905	HBA1 HBA2	KVGAHAGEYGAEALERM	17	33	An integrated proteomic and peptidomic assessment of the normal human urinome
Health	Healthy	HEALTH	H1858	P69905	HBA1 HBA2	KVGAHAGEYGAEALERMF	17	34	An integrated proteomic and peptidomic assessment of the normal human urinome
Health	Healthy	HEALTH	H1859	P69905	HBA1 HBA2	KVGAHAGEYGAEALERMFL	17	35	An integrated proteomic and peptidomic assessment of the normal human urinome
Health	Healthy	HEALTH	H1860	P02768	ALB	KVHTECCHGDLLE	264	276	An integrated proteomic and peptidomic assessment of the normal human urinome
Health	Healthy	HEALTH	H1861	P04080	CSTB	KVHVGDEDFVHL	56	67	An integrated proteomic and peptidomic assessment of the normal human urinome
Health	Healthy	HEALTH	H1862	P04406	GAPDH	KVIPELNGKLTGM	219	231	An integrated proteomic and peptidomic assessment of the normal human urinome
Health	Healthy	HEALTH	H1863	P01040	CSTA	KVKPQLEEKTNETYGKLEA	22	40	An integrated proteomic and peptidomic assessment of the normal human urinome
Health	Healthy	HEALTH	H1864	P01833	PIGR	KVLDSGFREIENK	585	597	An integrated proteomic and peptidomic assessment of the normal human urinome
Health	Healthy	HEALTH	H1865	P01833	PIGR	KVLDSGFREIENKAIQDPRL	585	604	An integrated proteomic and peptidomic assessment of the normal human urinome
Health	Healthy	HEALTH	H1866	P68871	HBB HBD	KVLGAFSDGL	67	76	An integrated proteomic and peptidomic assessment of the normal human urinome
Health	Healthy	HEALTH	H1867	P68871	HBB HBD	KVLGAFSDGLAH	67	78	An integrated proteomic and peptidomic assessment of the normal human urinome
Health	Healthy	HEALTH	H1868	P68871	HBB HBD	KVLGAFSDGLAHLD	67	80	An integrated proteomic and peptidomic assessment of the normal human urinome
Health	Healthy	HEALTH	H1869	P68871	HBB HBD	KVLGAFSDGLAHLDNL	67	82	An integrated proteomic and peptidomic assessment of the normal human urinome
Health	Healthy	HEALTH	H1870	P68871	HBB HBD	KVLGAFSDGLAHLDNLKG	67	84	An integrated proteomic and peptidomic assessment of the normal human urinome
Health	Healthy	HEALTH	H1871	P68871	HBB HBD	KVLGAFSDGLAHLDNLKGT	67	85	An integrated proteomic and peptidomic assessment of the normal human urinome
Health	Healthy	HEALTH	H1872	P68871	HBB HBD	KVLGAFSDGLAHLDNLKGTF	67	86	An integrated proteomic and peptidomic assessment of the normal human urinome
Health	Healthy	HEALTH	H1873	P68871	HBB	KVLGAFSDGLAHLDNLKGTFA	67	87	An integrated proteomic and peptidomic assessment of the normal human urinome
Health	Healthy	HEALTH	H1874	P00558	PGK1	KVLPGVDALSNI	406	417	An integrated proteomic and peptidomic assessment of the normal human urinome
Health	Healthy	HEALTH	H1875	P05154	SERPINA5	KVLPSLGISNVFTSHAD	316	332	An integrated proteomic and peptidomic assessment of the normal human urinome
Health	Healthy	HEALTH	H1876	P05154	SERPINA5	KVLPSLGISNVFTSHADLS	316	334	An integrated proteomic and peptidomic assessment of the normal human urinome
Health	Healthy	HEALTH	H1877	P02042	HBD	KVNVDAVGGEALGRL	18	32	An integrated proteomic and peptidomic assessment of the normal human urinome
Health	Healthy	HEALTH	H1878	P02042	HBD	KVNVDAVGGEALGRLL	18	33	An integrated proteomic and peptidomic assessment of the normal human urinome
Health	Healthy	HEALTH	H1879	P68871	HBB	KVNVDEVGGEAL	18	29	An integrated proteomic and peptidomic assessment of the normal human urinome
Health	Healthy	HEALTH	H1880	P68871	HBB	KVNVDEVGGEALG	18	30	An integrated proteomic and peptidomic assessment of the normal human urinome
Health	Healthy	HEALTH	H1881	P68871	HBB	KVNVDEVGGEALGR	18	31	An integrated proteomic and peptidomic assessment of the normal human urinome
Health	Healthy	HEALTH	H1882	P68871	HBB	KVNVDEVGGEALGRL	18	32	An integrated proteomic and peptidomic assessment of the normal human urinome
Health	Healthy	HEALTH	H1883	P68871	HBB	KVNVDEVGGEALGRLL	18	33	An integrated proteomic and peptidomic assessment of the normal human urinome
Health	Healthy	HEALTH	H1884	P68871	HBB	KVNVDEVGGEALGRLLV	18	34	An integrated proteomic and peptidomic assessment of the normal human urinome
Health	Healthy	HEALTH	H1885	P02768	ALB	KVPQVSTPTLVEVSR	438	452	An integrated proteomic and peptidomic assessment of the normal human urinome
Health	Healthy	HEALTH	H1886	P13645	KRT10	KVRALEESNYELE	163	175	An integrated proteomic and peptidomic assessment of the normal human urinome
Health	Healthy	HEALTH	H1887	P35555	FBN1	KVRILELLPA	2774	2783	An integrated proteomic and peptidomic assessment of the normal human urinome
Health	Healthy	HEALTH	H1888	P35555	FBN1	KVRILELLPAL	2774	2784	An integrated proteomic and peptidomic assessment of the normal human urinome
Health	Healthy	HEALTH	H1889	P35555	FBN1	KVRILELLPALTTLTNHN	2774	2791	An integrated proteomic and peptidomic assessment of the normal human urinome
Health	Healthy	HEALTH	H1890	P02647	APOA1	KVSFLSALEE	250	259	An integrated proteomic and peptidomic assessment of the normal human urinome
Health	Healthy	HEALTH	H1891	Q99878	HIST1H2AJ HIST1H2AH H2AFJ HIST2H2AC HIST2H2AA3 HIST1H2AD HIST1H2AG	KVTIAQGGVLPNIQAV	100	115	An integrated proteomic and peptidomic assessment of the normal human urinome
Health	Healthy	HEALTH	H1892	P68871	HBB HBD	KVVAGVANALAH	133	144	An integrated proteomic and peptidomic assessment of the normal human urinome
Health	Healthy	HEALTH	H1893	P68871	HBB HBD	KVVAGVANALAHK	133	145	An integrated proteomic and peptidomic assessment of the normal human urinome
Health	Healthy	HEALTH	H1894	P68871	HBB HBD	KVVAGVANALAHKY	133	146	An integrated proteomic and peptidomic assessment of the normal human urinome
Health	Healthy	HEALTH	H1895	P68871	HBB HBD	KVVAGVANALAHKYH	133	147	An integrated proteomic and peptidomic assessment of the normal human urinome
Health	Healthy	HEALTH	H1896	P0DJD9	PGA5 PGA4	KYFPQWEAPTL	52	62	An integrated proteomic and peptidomic assessment of the normal human urinome
Health	Healthy	HEALTH	H1897	P10451	SPP1	KYPDAVATWLNPDPSQ	35	50	An integrated proteomic and peptidomic assessment of the normal human urinome
Health	Healthy	HEALTH	H1898	P13645	KRT10	KYYKTIDDLKNQIL	198	211	An integrated proteomic and peptidomic assessment of the normal human urinome
Health	Healthy	HEALTH	H1899	P69905	HBA1 HBA2	LAAHLPAEFTPA	110	121	An integrated proteomic and peptidomic assessment of the normal human urinome
Health	Healthy	HEALTH	H1900	P69905	HBA1 HBA2	LAAHLPAEFTPAVH	110	123	An integrated proteomic and peptidomic assessment of the normal human urinome
Health	Healthy	HEALTH	H1901	P69905	HBA1 HBA2	LAAHLPAEFTPAVHA	110	124	An integrated proteomic and peptidomic assessment of the normal human urinome
Health	Healthy	HEALTH	H1902	P69905	HBA1 HBA2	LAAHLPAEFTPAVHASLD	110	127	An integrated proteomic and peptidomic assessment of the normal human urinome
Health	Healthy	HEALTH	H1903	P69905	HBA1 HBA2	LAAHLPAEFTPAVHASLDKF	110	129	An integrated proteomic and peptidomic assessment of the normal human urinome
Health	Healthy	HEALTH	H1904	P69905	HBA1 HBA2	LAAHLPAEFTPAVHASLDKFL	110	130	An integrated proteomic and peptidomic assessment of the normal human urinome
Health	Healthy	HEALTH	H1905	P69905	HBA1 HBA2	LAAHLPAEFTPAVHASLDKFLAS	110	132	An integrated proteomic and peptidomic assessment of the normal human urinome
Health	Healthy	HEALTH	H1906	Q9UBQ7	GRHPR	LAANNLLAGLRGEPMPSELK	308	327	An integrated proteomic and peptidomic assessment of the normal human urinome
Health	Healthy	HEALTH	H1907	Q9UBQ7	GRHPR	LAANNLLAGLRGEPMPSELKL	308	328	An integrated proteomic and peptidomic assessment of the normal human urinome
Health	Healthy	HEALTH	H1908	O75594	PGLYRP1	LACGVAQGALRSNYVL	152	167	An integrated proteomic and peptidomic assessment of the normal human urinome
Health	Healthy	HEALTH	H1909	P14543	NID1	LADLDTTDGLGKVY	108	121	An integrated proteomic and peptidomic assessment of the normal human urinome
Health	Healthy	HEALTH	H1910	O76076	WISP2	LAEDDSSCEVNGRLY	93	107	An integrated proteomic and peptidomic assessment of the normal human urinome
Health	Healthy	HEALTH	H1911	P98160	HSPG2	LAFPGHVFSRSLPEVPET	4212	4229	An integrated proteomic and peptidomic assessment of the normal human urinome
Health	Healthy	HEALTH	H1912	P98160	HSPG2	LAFPGHVFSRSLPEVPETIE	4212	4231	An integrated proteomic and peptidomic assessment of the normal human urinome
Health	Healthy	HEALTH	H1913	P98160	HSPG2	LAFPGHVFSRSLPEVPETIEL	4212	4232	An integrated proteomic and peptidomic assessment of the normal human urinome
Health	Healthy	HEALTH	H1914	P98160	HSPG2	LAFPGHVFSRSLPEVPETIELE	4212	4233	An integrated proteomic and peptidomic assessment of the normal human urinome
Health	Healthy	HEALTH	H1915	P01185	AVP	LAGAPEPFEPAQPDAY	149	164	An integrated proteomic and peptidomic assessment of the normal human urinome
Health	Healthy	HEALTH	H1916	P02461	COL3A1	LAGYPGPAGPPGPPGPPG	169	186	An integrated proteomic and peptidomic assessment of the normal human urinome
Health	Healthy	HEALTH	H1917	P40199	CEACAM6	LAHNLPQNRIGYSWYKGERVDGNSL	54	78	An integrated proteomic and peptidomic assessment of the normal human urinome
Health	Healthy	HEALTH	H1918	P98172	EFNB1	LAKNLEPVSWSSLNPKFLSGKG	28	49	An integrated proteomic and peptidomic assessment of the normal human urinome
Health	Healthy	HEALTH	H1919	Q9NRX4	PHPT1	LALIPDVDIDSDGVFKYVL	6	24	An integrated proteomic and peptidomic assessment of the normal human urinome
Health	Healthy	HEALTH	H1920	P16152	CBR1	LALLPPDAEGPHGQFVSEKRVEQW	254	277	An integrated proteomic and peptidomic assessment of the normal human urinome
Health	Healthy	HEALTH	H1921	O00592	PODXL	LASVPGSQTVVVKEITIHTK	399	418	An integrated proteomic and peptidomic assessment of the normal human urinome
Health	Healthy	HEALTH	H1922	P69905	HBA1 HBA2	LASVSTVLTSK	130	140	An integrated proteomic and peptidomic assessment of the normal human urinome
Health	Healthy	HEALTH	H1923	P69905	HBA1 HBA2	LASVSTVLTSKY	130	141	An integrated proteomic and peptidomic assessment of the normal human urinome
Health	Healthy	HEALTH	H1924	P69905	HBA1 HBA2	LASVSTVLTSKYR	130	142	An integrated proteomic and peptidomic assessment of the normal human urinome
Health	Healthy	HEALTH	H1925	Q12891	HYAL2	LAVIDWEDWRPV	129	140	An integrated proteomic and peptidomic assessment of the normal human urinome
Health	Healthy	HEALTH	H1926	P01619	IGKV3-20	LAWYQQKPGQAPRL	54	67	An integrated proteomic and peptidomic assessment of the normal human urinome
Health	Healthy	HEALTH	H1927	O95980	RECK	LCEVNRKGCPSGDPCLPYFCVQGC	504	527	An integrated proteomic and peptidomic assessment of the normal human urinome
Health	Healthy	HEALTH	H1928	P00995	SPINK1	LCFENRKRQTSIL	60	72	An integrated proteomic and peptidomic assessment of the normal human urinome
Health	Healthy	HEALTH	H1929	P98160	HSPG2	LCLPGFSGPRCQQG	4165	4178	An integrated proteomic and peptidomic assessment of the normal human urinome
Health	Healthy	HEALTH	H1930	P63267	ACTG2 ACTA2 ACTA1 ACTC1	LCYVALDFENEMATAASSSSLEK	217	239	An integrated proteomic and peptidomic assessment of the normal human urinome
Health	Healthy	HEALTH	H1931	Q99523	SORT1	LDAPPPPAAPLPRWSGPIG	37	55	An integrated proteomic and peptidomic assessment of the normal human urinome
Health	Healthy	HEALTH	H1932	Q99523	SORT1	LDAPPPPAAPLPRWSGPIGVS	37	57	An integrated proteomic and peptidomic assessment of the normal human urinome
Health	Healthy	HEALTH	H1933	O15230	LAMA5	LDDLERAGALL	2175	2185	An integrated proteomic and peptidomic assessment of the normal human urinome
Health	Healthy	HEALTH	H1934	Q9Y2R0	COA3	LDELEDEAKAARARALARASGS	85	106	An integrated proteomic and peptidomic assessment of the normal human urinome
Health	Healthy	HEALTH	H1935	P10909	CLU	LDESLQVAERLTRK	327	340	An integrated proteomic and peptidomic assessment of the normal human urinome
Health	Healthy	HEALTH	H1936	P69905	HBA1 HBA2	LDKFLASVSTVL	126	137	An integrated proteomic and peptidomic assessment of the normal human urinome
Health	Healthy	HEALTH	H1937	P02675	FGB	LDKKREEAPSLRPAPPPISGGGY	49	71	An integrated proteomic and peptidomic assessment of the normal human urinome
Health	Healthy	HEALTH	H1938	P13645	KRT10	LDKVRALEESN	161	171	An integrated proteomic and peptidomic assessment of the normal human urinome
Health	Healthy	HEALTH	H1939	P04264	KRT1 KRT2 KRT79 KRT5 KRT6C KRT6B KRT6A KRT75	LDLDSIIAEVK	345	355	An integrated proteomic and peptidomic assessment of the normal human urinome
Health	Healthy	HEALTH	H1940	P04264	KRT1 KRT2 KRT79 KRT5 KRT6C KRT6B KRT6A KRT75	LDLDSIIAEVKAQ	345	357	An integrated proteomic and peptidomic assessment of the normal human urinome
Health	Healthy	HEALTH	H1941	Q6EMK4	VASN	LDLSHNSLL	174	182	An integrated proteomic and peptidomic assessment of the normal human urinome
Health	Healthy	HEALTH	H1942	P01034	CST3	LDNCPFHDQPHL	106	117	An integrated proteomic and peptidomic assessment of the normal human urinome
Health	Healthy	HEALTH	H1943	P04264	KRT1	LDNLQQEIDFL	305	315	An integrated proteomic and peptidomic assessment of the normal human urinome
Health	Healthy	HEALTH	H1944	P55001	MFAP2	LDPLPPFPDHV	23	33	An integrated proteomic and peptidomic assessment of the normal human urinome
Health	Healthy	HEALTH	H1945	P04264	KRT1 KRT2 KRT79 KRT5 KRT6C KRT6B KRT6A KRT75	LDSIIAEVK	347	355	An integrated proteomic and peptidomic assessment of the normal human urinome
Health	Healthy	HEALTH	H1946	Q12907	LMAN2	LDTYPNDETTERVF	161	174	An integrated proteomic and peptidomic assessment of the normal human urinome
Health	Healthy	HEALTH	H1947	Q12907	LMAN2	LDTYPNDETTERVFPY	161	176	An integrated proteomic and peptidomic assessment of the normal human urinome
Health	Healthy	HEALTH	H1948	Q12907	LMAN2	LDTYPNDETTERVFPYI	161	177	An integrated proteomic and peptidomic assessment of the normal human urinome
Health	Healthy	HEALTH	H1949	Q12907	LMAN2	LDTYPNDETTERVFPYIS	161	178	An integrated proteomic and peptidomic assessment of the normal human urinome
Health	Healthy	HEALTH	H1950	P10909	CLU	LDVMQDHFSRA	173	183	An integrated proteomic and peptidomic assessment of the normal human urinome
Health	Healthy	HEALTH	H1951	P01615	IGKV2D-28 IGKV2D-40	LDWYLQKPGQSPQLL	58	72	An integrated proteomic and peptidomic assessment of the normal human urinome
Health	Healthy	HEALTH	H1952	P01009	SERPINA1	LEAIPMSIPPEVKFNKPF	377	394	An integrated proteomic and peptidomic assessment of the normal human urinome
Health	Healthy	HEALTH	H1953	P02647	APOA1	LEALKENGGARLAEY	202	216	An integrated proteomic and peptidomic assessment of the normal human urinome
Health	Healthy	HEALTH	H1954	P02768	ALB	LECADDRADL	275	284	An integrated proteomic and peptidomic assessment of the normal human urinome
Health	Healthy	HEALTH	H1955	Q9HD89	RETN	LECQSVTSRGDL	49	60	An integrated proteomic and peptidomic assessment of the normal human urinome
Health	Healthy	HEALTH	H1956	P02647	APOA1	LEDLRQGLLPVL	235	246	An integrated proteomic and peptidomic assessment of the normal human urinome
Health	Healthy	HEALTH	H1957	P02647	APOA1	LEDLRQGLLPVLE	235	247	An integrated proteomic and peptidomic assessment of the normal human urinome
Health	Healthy	HEALTH	H1958	P02647	APOA1	LEDLRQGLLPVLES	235	248	An integrated proteomic and peptidomic assessment of the normal human urinome
Health	Healthy	HEALTH	H1959	P02647	APOA1	LEDLRQGLLPVLESF	235	249	An integrated proteomic and peptidomic assessment of the normal human urinome
Health	Healthy	HEALTH	H1960	P12883	MYH7 MYH6 MYH8 MYH4 MYH1 MYH2	LEEISERLEEAGGATS	1143	1158	An integrated proteomic and peptidomic assessment of the normal human urinome
Health	Healthy	HEALTH	H1961	P02647	APOA1	LEEYTKKLNTQ	257	267	An integrated proteomic and peptidomic assessment of the normal human urinome
Health	Healthy	HEALTH	H1962	P10909	CLU	LEMIHEAQQAM	248	258	An integrated proteomic and peptidomic assessment of the normal human urinome
Health	Healthy	HEALTH	H1963	P62805	HIST1H4A	LENVIRDAVTY	63	73	An integrated proteomic and peptidomic assessment of the normal human urinome
Health	Healthy	HEALTH	H1964	P10909	CLU	LEQLNEQFNWVS	359	370	An integrated proteomic and peptidomic assessment of the normal human urinome
Health	Healthy	HEALTH	H1965	P69905	HBA1 HBA2	LERMFLSFPTTK	30	41	An integrated proteomic and peptidomic assessment of the normal human urinome
Health	Healthy	HEALTH	H1966	P06881	CALCA	LESSPADPATLSEDEARLL	32	50	An integrated proteomic and peptidomic assessment of the normal human urinome
Health	Healthy	HEALTH	H1967	P06881	CALCA	LESSPADPATLSEDEARLLL	32	51	An integrated proteomic and peptidomic assessment of the normal human urinome
Health	Healthy	HEALTH	H1968	P06881	CALCA	LESSPADPATLSEDEARLLLAAL	32	54	An integrated proteomic and peptidomic assessment of the normal human urinome
Health	Healthy	HEALTH	H1969	P98160	HSPG2	LEVRTSTASGLL	4232	4243	An integrated proteomic and peptidomic assessment of the normal human urinome
Health	Healthy	HEALTH	H1970	P21964	COMT	LEYREVVDGLEKAIYKGPGSEAGP	248	271	An integrated proteomic and peptidomic assessment of the normal human urinome
Health	Healthy	HEALTH	H1971	P01833	PIGR	LFAEEKAVADTR	604	615	An integrated proteomic and peptidomic assessment of the normal human urinome
Health	Healthy	HEALTH	H1972	P01833	PIGR	LFAEEKAVADTRDQA	604	618	An integrated proteomic and peptidomic assessment of the normal human urinome
Health	Healthy	HEALTH	H1973	P01833	PIGR	LFAEEKAVADTRDQAD	604	619	An integrated proteomic and peptidomic assessment of the normal human urinome
Health	Healthy	HEALTH	H1974	P01833	PIGR	LFAEEKAVADTRDQADGSR	604	622	An integrated proteomic and peptidomic assessment of the normal human urinome
Health	Healthy	HEALTH	H1975	P01833	PIGR	LFAEEKAVADTRDQADGSRA	604	623	An integrated proteomic and peptidomic assessment of the normal human urinome
Health	Healthy	HEALTH	H1976	P01833	PIGR	LFAEEKAVADTRDQADGSRASVD	604	626	An integrated proteomic and peptidomic assessment of the normal human urinome
Health	Healthy	HEALTH	H1977	P10909	CLU	LFDSDPITVTVPVE	409	422	An integrated proteomic and peptidomic assessment of the normal human urinome
Health	Healthy	HEALTH	H1978	P10909	CLU	LFDSDPITVTVPVEV	409	422	An integrated proteomic and peptidomic assessment of the normal human urinome
Health	Healthy	HEALTH	H1979	P68871	HBB HBD	LGAFSDGLAHLD	69	80	An integrated proteomic and peptidomic assessment of the normal human urinome
Health	Healthy	HEALTH	H1980	P01308	INS	LGGGPGAGSLQPLA	68	81	An integrated proteomic and peptidomic assessment of the normal human urinome
Health	Healthy	HEALTH	H1981	P01308	INS	LGGGPGAGSLQPLALEGSLQ	68	87	An integrated proteomic and peptidomic assessment of the normal human urinome
Health	Healthy	HEALTH	H1982	P54710-2	FXYD2	LGGSPKGDVDPFYYDYETVRNGG	6	28	An integrated proteomic and peptidomic assessment of the normal human urinome
Health	Healthy	HEALTH	H1983	P54710-2	FXYD2	LGGSPKGDVDPFYYDYETVRNGGLI	6	30	An integrated proteomic and peptidomic assessment of the normal human urinome
Health	Healthy	HEALTH	H1984	Q7Z5L7	PODN	LGKEKEEEEEEEEEEEET	595	612	An integrated proteomic and peptidomic assessment of the normal human urinome
Health	Healthy	HEALTH	H1985	P14780	MMP9	LGKEYSTCTSEGRGDGRL	354	371	An integrated proteomic and peptidomic assessment of the normal human urinome
Health	Healthy	HEALTH	H1986	O14669	PRRG2	LGPPTPLPPPPPPPPGLP	159	176	An integrated proteomic and peptidomic assessment of the normal human urinome
Health	Healthy	HEALTH	H1987	P02647	APOA1	LGPVTQEFWDNLEKE	88	102	An integrated proteomic and peptidomic assessment of the normal human urinome
Health	Healthy	HEALTH	H1988	O00401	WASL	LGVGPVAPPPPPPPPPPP	366	383	An integrated proteomic and peptidomic assessment of the normal human urinome
Health	Healthy	HEALTH	H1989	O00264	PGRMC1	LHEIFTSPLNL	22	32	An integrated proteomic and peptidomic assessment of the normal human urinome
Health	Healthy	HEALTH	H1990	Q16270	IGFBP7	LHEIPVKKGEGAEL	269	282	An integrated proteomic and peptidomic assessment of the normal human urinome
Health	Healthy	HEALTH	H1991	P17676	CEBPB	LHPPPPPPPPP	160	170	An integrated proteomic and peptidomic assessment of the normal human urinome
Health	Healthy	HEALTH	H1992	P01133	EGF	LHSSFVPLGELKVVHPL	285	301	An integrated proteomic and peptidomic assessment of the normal human urinome
Health	Healthy	HEALTH	H1993	Q9UEF7	KL	LIKVDGVVTK	557	566	An integrated proteomic and peptidomic assessment of the normal human urinome
Health	Healthy	HEALTH	H1994	Q9UEF7	KL	LIKVDGVVTKK	557	567	An integrated proteomic and peptidomic assessment of the normal human urinome
Health	Healthy	HEALTH	H1995	Q9UEF7	KL	LIKVDGVVTKKR	557	568	An integrated proteomic and peptidomic assessment of the normal human urinome
Health	Healthy	HEALTH	H1996	O15239	NDUFA1	LIPGLATAYIHR	17	28	An integrated proteomic and peptidomic assessment of the normal human urinome
Health	Healthy	HEALTH	H1997	Q9BXX0	EMILIN2	LITATLTPERDAYVE	953	967	An integrated proteomic and peptidomic assessment of the normal human urinome
Health	Healthy	HEALTH	H1998	O14773	TPP1	LITNEIVDYIS	398	408	An integrated proteomic and peptidomic assessment of the normal human urinome
Health	Healthy	HEALTH	H1999	O00592	PODXL	LKDKWDELKEAGVSDMK	428	444	An integrated proteomic and peptidomic assessment of the normal human urinome
[truncated: 1,768 more rows]
