# Supplementary material for: Mining the Biomarker Potential of the Urine Peptidome: From Amino Acids Properties to Proteases
Source: Int J Mol Sci. 2021 May 31;22(11):5940. doi: 10.3390/ijms22115940 (PMC8197949; doi:10.3390/ijms22115940)
Supplement: Supplementary file 1 [file ijms-22-05940-s001.zip › Table S6.xlsx]

## Sheet: 5
Disease	Class	Peptide_ID	Sequence	Start_AA	End_AA	UniProt	Gene
Acute Kawasaki disease	Cardiovascular	D1169	PGPPGPPGPPGPPGTPVY	1254	1271	P39060	COL18A1
Acute Kawasaki disease	Cardiovascular	D1170	GVGQPGLPGPPGPPGPVVY	1111	1129	P39060	COL18A1
Acute Kawasaki disease	Cardiovascular	D1174	RGMPGPPGPPGPPGPPGTPVY	1251	1271	P39060	COL18A1
Acute Kawasaki disease	Cardiovascular	D1175	GPPGPQGPPGIGYEGRQGPPGPPGPPGPPS	1383	1412	P39060	COL18A1
Acute Kawasaki disease	Cardiovascular	D1176	KCTLPPPFNIIPSPKTI	675	691	P48995	TRPC1 TRP1
Acute Kawasaki disease	Cardiovascular	D1177	LPPLPPLPPLPP	1331	1342	P49750	YLPM1 C14orf170 ZAP3
Acute Kawasaki disease	Cardiovascular	D1178	VGLWGRLRFARKPISIIDLIVVVA	185	208	P51787	KCNQ1 KCNA8 KCNA9 KVLQT1
Acute Kawasaki disease	Cardiovascular	D1179	SRGALGSALPPELPPTG	166	182	P58505	C21orf58
Acute Kawasaki disease	Cardiovascular	D1180	TKPGTTGSGAGSGGPGGLTSAAPA	25	48	P67809	YBX1 NSEP1 YB1
Acute Kawasaki disease	Cardiovascular	D1181	GPLGPLGCTSPPPAP	216	230	P81408	FAM189B C1orf2 COTE1
Acute Kawasaki disease	Cardiovascular	D1182	EHPATNPPGAAPPACADSDPG	16	36	P98174	FGD1 FGDY ZFYVE3
Acute Kawasaki disease	Cardiovascular	D1183	RDGPPGLPGTPGPPGPPG	2074	2091	Q02388	COL7A1
Acute Kawasaki disease	Cardiovascular	D1185	GEPGLPGPPGPPGPPG	502	517	Q03692	COL10A1
Acute Kawasaki disease	Cardiovascular	D1186	PGPSGGPGGGGGGGGGGGGTEVIQVTNVSP	13	42	Q05519	SRSF11 SFRS11
Acute Kawasaki disease	Cardiovascular	D1189	LPGPPGPPGPPS	431	442	Q14031	COL4A6
Acute Kawasaki disease	Cardiovascular	D1190	GLPGPPGPPGPPS	430	442	Q14031	COL4A6
Acute Kawasaki disease	Cardiovascular	D1191	RDGLPGPPGPPGPPSP	428	443	Q14031	COL4A6
Acute Kawasaki disease	Cardiovascular	D1192	GLPGRDGLPGPPGPPGPPSP	424	443	Q14031	COL4A6
Acute Kawasaki disease	Cardiovascular	D1198	GPPGPPGPPGIQG	421	433	Q14993	COL19A1
Acute Kawasaki disease	Cardiovascular	D1199	ATLHEPIMQLLVEDEDHLETDP	198	219	Q14C86	GAPVD1 GAPEX5 KIAA1521 RAP6
Acute Kawasaki disease	Cardiovascular	D1200	EAGGGGAGPGGACKAEPRPVA	45	65	Q1KMD3	HNRNPUL2 HNRPUL2
Acute Kawasaki disease	Cardiovascular	D1201	VLALVLLLLPAVPVGASVPPRPLLPL	15	40	O75095	MEGF6 EGFL3 KIAA0815
Acute Kawasaki disease	Cardiovascular	D1202	GDPGPPGPPGKEGLPGP	524	540	Q5KU26	COLEC12 CLP1 NSR2 SCARA4 SRCL
Acute Kawasaki disease	Cardiovascular	D1203	SLKFSPGPCPGPGPGPSPGPGPGPSPGPGP	478	507	Q5T124	UBXN11 SOC UBXD5 PP2243
Acute Kawasaki disease	Cardiovascular	D1204	PGPPGPPGPSGPLGHP	272	287	Q5TAT6	COL13A1
Acute Kawasaki disease	Cardiovascular	D1205	GEPGPPGLPGPPGPKGEAGVDGQ	385	407	Q5TAT6	COL13A1
Acute Kawasaki disease	Cardiovascular	D1206	GPPGLPGPPGPPGSQS	589	604	Q6AZY7	SCARA3 CSR
Acute Kawasaki disease	Cardiovascular	D1207	MNPQGAPWGQGGNGGPPNFGTN	186	207	Q6E0U4	DMKN UNQ729/PRO1411
Acute Kawasaki disease	Cardiovascular	D1208	TNLYVFGGYNPDYD	102	115	Q6PID8	KLHDC10 KIAA0265
Acute Kawasaki disease	Cardiovascular	D1209	KGDQGPPGPPGPPGPPGP	232	249	Q6ZMI3	GLDN COLM UNQ9339/PRO34011
Acute Kawasaki disease	Cardiovascular	D1210	SSSSPGASAAAAPGPCAPSPFPEV	22	45	Q6ZWB6	KCTD8
Acute Kawasaki disease	Cardiovascular	D1211	RPGDSPPRPQP	40	50	Q70EL4	USP43
Acute Kawasaki disease	Cardiovascular	D1212	PLGGGDPTAR	1464	1473	Q7Z333	SETX ALS4 KIAA0625 SCAR1
Acute Kawasaki disease	Cardiovascular	D1215	GPPGPPGPPGARGPPGDTGKD	184	204	Q86Y22	COL23A1
Acute Kawasaki disease	Cardiovascular	D1216	PPKTPSGPGRPQERN	109	123	Q8IWN7	RP1L1
Acute Kawasaki disease	Cardiovascular	D1217	VLGPLAPPPPPPLP	307	320	Q8N8S7	ENAH MENA
Acute Kawasaki disease	Cardiovascular	D1218	DCPPGPPGLPGLPGFKGDKGVPGKPG	1116	1141	Q8NFW1	COL22A1
Acute Kawasaki disease	Cardiovascular	D1219	GDTSNQSSGPHSPVAAG	1124	1140	Q8WXR4	MYO3B
Acute Kawasaki disease	Cardiovascular	D1220	GPPGPPGPPGPQG	186	198	Q92838	EDA ED1 EDA2
Acute Kawasaki disease	Cardiovascular	D1221	GVPGPRGPPGPPGPPGP	302	318	Q96A83	COL26A1 EMID2 EMU2
Acute Kawasaki disease	Cardiovascular	D1222	PGPPGPMGPPGP	296	307	Q96A84	EMID1 EMU1
Acute Kawasaki disease	Cardiovascular	D1223	PGPPGPPGPPGPPAP	247	261	Q96A84	EMID1 EMU1
Acute Kawasaki disease	Cardiovascular	D1226	GERGPPGPPGPPGPPGP	242	258	Q96A84	EMID1 EMU1
Acute Kawasaki disease	Cardiovascular	D1227	TPGERGPPGPPGPPGPPG	240	257	Q96A84	EMID1 EMU1
Acute Kawasaki disease	Cardiovascular	D1228	GPPGPPGPPGPPAPVGPPH	248	266	Q96A84	EMID1 EMU1
Acute Kawasaki disease	Cardiovascular	D1229	PGERGPPGPPGPPGPPGPPA	241	260	Q96A84	EMID1 EMU1
Acute Kawasaki disease	Cardiovascular	D1230	RGPMGMRGPPGPQGPPGSPGRA	214	235	Q96A84	EMID1 EMU1
Acute Kawasaki disease	Cardiovascular	D1231	SAAPPPPGPGPPPSRQ	52	67	Q99700	ATXN2 ATX2 SCA2 TNRC13
Acute Kawasaki disease	Cardiovascular	D1232	GDIGPPGPQGPPGPQG	2780	2795	Q99715	COL12A1 COL12A1L
Acute Kawasaki disease	Cardiovascular	D1233	VGPPGPPGPAGGPGAKGP	2746	2763	Q99715	COL12A1 COL12A1L
Acute Kawasaki disease	Cardiovascular	D1234	ITTLTVTGPPGPPGPQGLQGP	442	462	Q9BXS0	COL25A1
Acute Kawasaki disease	Cardiovascular	D1235	TPPPPPPPPPGPDPAAD	2	18	Q9H6T0	ESRP2 RBM35B PP7059
Acute Kawasaki disease	Cardiovascular	D1236	QQTPPCSTPPATTNFPAP	305	322	Q9HBU9	POPDC2 POP2
Acute Kawasaki disease	Cardiovascular	D1237	KLLGMEDDIPLRRGR	621	635	Q9HCF6	TRPM3 KIAA1616 LTRPC3
Acute Kawasaki disease	Cardiovascular	D1238	AVQRPLPPLPPLP	304	316	Q9HCN6	GP6
Acute Kawasaki disease	Cardiovascular	D1239	WNMCAPMCKRR	627	637	Q9NR64	KLHL1 KIAA1490
Acute Kawasaki disease	Cardiovascular	D1240	FTDLDSFVAFHPPLPPPPPP	745	764	Q9P203	BTBD7 KIAA1525
Acute Kawasaki disease	Cardiovascular	D1241	RLLLAANVATLGLLMARLLSTS	562	583	Q9UBB6	NCDN KIAA0607
Acute Kawasaki disease	Cardiovascular	D1242	GVQGPPGPPGPPGPVT	1033	1048	Q9UMD9	COL17A1 BP180 BPAG2
Acute Kawasaki disease	Cardiovascular	D1243	PGTPGIPGPLGHPGPQ	587	602	Q9UMD9	COL17A1 BP180 BPAG2
Acute Kawasaki disease	Cardiovascular	D1244	SMLTVPGPPGPPGAMGPPGP	815	834	Q9UMD9	COL17A1 BP180 BPAG2
Acute Kawasaki disease	Cardiovascular	D1245	PGPMGPPGLPGPPGPKGDPGIQGYHG	290	315	Q5TAT6	COL13A1
Acute Kawasaki disease	Cardiovascular	D1246	PPGLMGPGPPPPPGATPTSPPELFQ	609	633	Q9C0A1	ZFHX2 KIAA1056 KIAA1762 ZNF409
Acute Kawasaki disease	Cardiovascular	D1116	GPPGVAGIPGVPGPPGPPGLPGFC	878	901	P20849	COL9A1
Acute Kawasaki disease	Cardiovascular	D1117	PGLPGPMGPPGLP	1247	1259	P02462	COL4A1
Acute Kawasaki disease	Cardiovascular	D1118	GLPGLPGPMGPPGLPG	1245	1260	P02462	COL4A1
Acute Kawasaki disease	Cardiovascular	D1119	GPPGPIGDPGPKG	1445	1457	P53420	COL4A4
Acute Kawasaki disease	Cardiovascular	D1120	PGPGPGPGPGPAPP	234	247	P51532	SMARCA4 BAF190A BRG1 SNF2B SNF2L4
Acute Kawasaki disease	Cardiovascular	D1121	GPPGPPGLPGPPGPKG	1528	1543	P20908	COL5A1
Acute Kawasaki disease	Cardiovascular	D1122	VSVAVAVIPWIAIPLVPLGIIFIFL	854	878	O15439	ABCC4 MRP4
Acute Kawasaki disease	Cardiovascular	D1123	IRVPAHRPLPGAVPPPLPSAL	88	108	O43711	TLX3 HOX11L2
Acute Kawasaki disease	Cardiovascular	D1124	AASHSNLLLGPGGPPTPLRGLP	448	469	A6NL88	SHISA7
Acute Kawasaki disease	Cardiovascular	D1125	FNRPFLMIIVPTDTQNIFFMSK	395	416	P01011	SERPINA3 AACT GIG24 GIG25
Acute Kawasaki disease	Cardiovascular	D1133	DGIPGQPGLPGPPGPPG	132	148	P02452	COL1A1
Acute Kawasaki disease	Cardiovascular	D1134	AGRVGPPGPSGNAGPPGP	880	897	P02452	COL1A1
Acute Kawasaki disease	Cardiovascular	D1140	GPPGMPGPRGSPGPQG	960	975	P02461	COL3A1
Acute Kawasaki disease	Cardiovascular	D1149	GAPGRPGPPGPPGPKG	211	226	P08572	COL4A2
Acute Kawasaki disease	Cardiovascular	D1150	SHPAEPPAPPGPPPPPPHEGL	710	730	P0C7U0	ELFN1 PPP1R28
Acute Kawasaki disease	Cardiovascular	D1151	LGVEALEHLSPGEQLRGDCMYAPL	249	272	P10275	AR DHTR NR3C4
Acute Kawasaki disease	Cardiovascular	D1152	GPMGPPGPPGPRGPQ	1216	1230	P12107	COL11A1 COLL6
Acute Kawasaki disease	Cardiovascular	D1153	PGPAGPLGPPGPPGLPGPQGPKGN	1491	1514	P12107	COL11A1 COLL6
Acute Kawasaki disease	Cardiovascular	D1154	PPGPPGLPGFC	891	901	P20849	COL9A1
Acute Kawasaki disease	Cardiovascular	D1155	GDRGPKGPPGPPG	293	305	P20849	COL9A1
Acute Kawasaki disease	Cardiovascular	D1156	PGPPGPPGLPGFC	889	901	P20849	COL9A1
Acute Kawasaki disease	Cardiovascular	D1157	VPGPPGPPGLPGFC	888	901	P20849	COL9A1
Acute Kawasaki disease	Cardiovascular	D1158	PGEQGPPGPPGPPGVPGI	271	288	P20849	COL9A1
Acute Kawasaki disease	Cardiovascular	D1159	DIDCKLMPPPPPPPGPMKK	150	168	P21675	TAF1 BA2R CCG1 CCGS TAF2A
Acute Kawasaki disease	Cardiovascular	D1160	PGAKGNVGPPGEPGPPGQ	625	642	P25940	COL5A3
Acute Kawasaki disease	Cardiovascular	D1161	PGDPGPPGPPGPPGPPA	1092	1108	P39059	COL15A1
Acute Kawasaki disease	Cardiovascular	D1162	KGQAGPPGVMGPPGPPGPPGPP	708	729	P39059	COL15A1
Acute Kawasaki disease	Cardiovascular	D1128	GPPGPPGPPGPPGPP	1178	1192	P02452	COL1A1
Acute Kawasaki disease	Cardiovascular	D1142	QSRVLNLGPITR	595	606	P07911	UMOD
Acute kidney injury	Renal	D1502	IQRTPKIQV	21	29	P61769	B2M CDABP0092 HDCMA22P
Acute rejection of kidney transplant	Autoimmune	D1581	ALEEANADLEVK	135	146	P02533	KRT14
Acute rejection of kidney transplant	Autoimmune	D1582	VTIPTDLIASSGDIIK	80	95	Q14118	DAG1
Acute rejection of kidney transplant	Autoimmune	D1583	EVQLVESGGGLVQPGGSLR	20	38	P01764	IGHV3-23
Acute rejection of kidney transplant	Autoimmune	D1584	VGYVSGWGR	278	286	P00738	HP
Acute rejection of kidney transplant	Autoimmune	D2792	SPGRDGSPGAKGDRGET	1023	1039	P02452	COL1A1
Acute rejection of kidney transplant	Autoimmune	D1574	ELQETNAALQDVR	37	49	P49747	COMP
Acute rejection of kidney transplant	Autoimmune	D1575	IESSSLQGLGR	623	633	P01133	EGF
Acute rejection of kidney transplant	Autoimmune	D1576	ALHPEEDPEGR	879	889	Q96GW7	BCAN BEHAB CSPG7 UNQ2525/PRO6018
Acute rejection of kidney transplant	Autoimmune	D1577	EIPAWVPFDPAAQITK	150	165	P25311	AZGP1 ZAG ZNGP1
Acute rejection of kidney transplant	Autoimmune	D1578	NSLFEYQK	90	97	P02671	FGA
Acute rejection of kidney transplant	Autoimmune	D1579	LLLPGELAK	101	109	O60814	HIST1H2BK H2BFT HIRIP1
Acute rejection of kidney transplant	Autoimmune	D1580	NLDLDSIIAEVK	327	338	P48668	KRT6C KRT6E
Anti-neutrophil cytoplasmic antibody-associated vasculitis	Autoimmune	D2610	VLAHHFGKEFTPPVQ	114	128	P68871	HBB
Anti-neutrophil cytoplasmic antibody-associated vasculitis	Autoimmune	D2596	TPEEKSAVTAL	5	15	P68871	HBB
Anti-neutrophil cytoplasmic antibody-associated vasculitis	Autoimmune	D2598	VDEVGGEALGRL	21	32	P68871	HBB
Anti-neutrophil cytoplasmic antibody-associated vasculitis	Autoimmune	D2601	AAHLPAEFTPAVH	111	123	P69905	HBA1 HBA2
Anti-neutrophil cytoplasmic antibody-associated vasculitis	Autoimmune	D2605	VVAGVANALAHKYH	134	147	P68871	HBB
Anti-neutrophil cytoplasmic antibody-associated vasculitis	Autoimmune	D2607	KVNVDEVGGEALGRL	18	32	P68871	HBB
Anti-neutrophil cytoplasmic antibody-associated vasculitis	Autoimmune	D2614	AAHLPAEFTPAVHASLDK	111	128	P69905	HBA1 HBA2
Autosomal dominant polycystic kidney disease	Renal	D904	VSVNERVMPI	256	265	P00738	HP
Autosomal dominant polycystic kidney disease	Renal	D921	TGSPGSPGPDGKTGPPGPA	541	559	P02452	COL1A1
Autosomal dominant polycystic kidney disease	Renal	D947	TGEVGAVGPPGFAGEKGPSGEAGTAGPPGTPGPQG	831	865	P08123	COL1A2
Autosomal dominant polycystic kidney disease	Renal	D959	LAADFVESK	329	337	P02768	ALB GIG20 GIG42 PRO0903 PRO1708 PRO2044 PRO2619 PRO2675 UNQ696/PRO1341
Autosomal dominant polycystic kidney disease	Renal	D962	DGGLLTGNEK	96	105	P13646	KRT13
Autosomal dominant polycystic kidney disease	Renal	D973	SEPQEVLHIG	108	117	O00151	PDLIM1 CLIM1 CLP36
Autosomal dominant polycystic kidney disease	Renal	D977	PGKEGPPGPQGP	1221	1232	Q8NFW1	COL22A1
Autosomal dominant polycystic kidney disease	Renal	D979	GPMGPRGPPGPA	204	215	P02458	COL2A1
Autosomal dominant polycystic kidney disease	Renal	D981	FQQDKFLGR	34	42	P41222	PTGDS PDS
Autosomal dominant polycystic kidney disease	Renal	D989	SDGLAHLDNLKG	73	84	P02042	HBD
Autosomal dominant polycystic kidney disease	Renal	D991	SQGESGRPGPPGP	556	568	P02461	COL3A1
Autosomal dominant polycystic kidney disease	Renal	D994	LPGPPGPPGPPGPP	140	153	P02452	COL1A1
Autosomal dominant polycystic kidney disease	Renal	D997	VAMTPRSEGSSVN	193	205	P00734	F2
Autosomal dominant polycystic kidney disease	Renal	D1000	SPGEAGRPGEAGLP	522	535	P02452	COL1A1
Autosomal dominant polycystic kidney disease	Renal	D1006	GDLSTPDAVMGNPK	47	60	P68871	HBB
Autosomal dominant polycystic kidney disease	Renal	D1008	PGDPGPPGPPGPPGPP	1092	1107	P39059	COL15A1
Autosomal dominant polycystic kidney disease	Renal	D1016	TGPGGDKGDTGPPGPQG	623	639	P02461	COL3A1
Autosomal dominant polycystic kidney disease	Renal	D1021	GPPGPPGPPGPKGDQGD	906	922	Q9UMD9-2	COL17A1
Autosomal dominant polycystic kidney disease	Renal	D1025	DGPTGPPGPPGPPGPPGL	56	73	P08123	COL1A2
Autosomal dominant polycystic kidney disease	Renal	D1029	DNGASTDDSAAEKKGGT	435	451	Q6UX71	PLXDC2 TEM7R UNQ2514/PRO6003
Autosomal dominant polycystic kidney disease	Renal	D1031	PGLQGPPGPPGIPGMKG	140	156	P29400	COL4A5
Autosomal dominant polycystic kidney disease	Renal	D1044	VGEPGPAGSKGESGNKGEPG	345	364	P08123	COL1A2
Autosomal dominant polycystic kidney disease	Renal	D1049	VNGAPGEAGRDGNPGNDGPPG	917	937	P08123	COL1A2
Autosomal dominant polycystic kidney disease	Renal	D1053	GAPGVKGEPGAPGENGTPGQTG	193	214	P08123	COL1A2
Autosomal dominant polycystic kidney disease	Renal	D1062	DEAGSEADHEGTHSTKRGHAK	605	625	P02671	FGA
Autosomal dominant polycystic kidney disease	Renal	D1064	YIEFNKEIPAWVPFDPAAQ	144	162	P25311	AZGP1 ZAG ZNGP1
Autosomal dominant polycystic kidney disease	Renal	D1073	RGGAGPPGPEGGKGAAGPPGPPGAAGTPG	695	723	P02461	COL3A1
Autosomal dominant polycystic kidney disease	Renal	D1076	PPGKNGDDGEAGKPGRPGERGPPGP	225	249	P02452	COL1A1
Autosomal dominant polycystic kidney disease	Renal	D1082	DAPGQYGAYFHDDGFLAFPGHVF	4197	4219	P98160	HSPG2
Autosomal dominant polycystic kidney disease	Renal	D1086	VNGAPGEAGRDGNPGNDGPPGRDGQPG	917	943	P08123	COL1A2
Autosomal dominant polycystic kidney disease	Renal	D1087	GLPGPAGPPGEAGKPGEQGVPGDLGAPGP	644	672	P02452	COL1A1
Autosomal dominant polycystic kidney disease	Renal	D1089	VRGEPGPPGPAGAAGPAGNPGADGQPGAKG	369	398	P02452	COL1A1
Autosomal dominant polycystic kidney disease	Renal	D1093	IQGPIGPPGEEGKRGPRGDPGTVGPPGP	490	517	P05997	COL5A2
Autosomal dominant polycystic kidney disease	Renal	D1096	AVADTRDQADGSRASVDSGSSEEQGGSSRA	610	639	P01833	PIGR
Autosomal dominant polycystic kidney disease	Renal	D984	DFSFLPQPPQ	1197	1206	P02452	COL1A1
Autosomal dominant polycystic kidney disease	Renal	D990	AGVANALAHKYH	136	147	P68871	HBB
Autosomal dominant polycystic kidney disease	Renal	D1007	HAHKLRVDPVNF	88	99	P69905	HBA1; HBA2
Autosomal dominant polycystic kidney disease	Renal	D1037	VGPPGPPGPPGPPGPPSAGF	1177	1196	P02452	COL1A1
Autosomal dominant polycystic kidney disease	Renal	D1050	FAGEKGPSGEAGTAGPPGTPGP	842	863	P08123	COL1A2
Autosomal dominant polycystic kidney disease	Renal	D1059	QGLPGTGGPPGENGKPGEPGPKG	641	663	P02461	COL3A1
BK virus nephritis	Infection	D1585	AEDTAVYYCAK	107	117	P01764	IGHV3-23
BK virus nephritis	Infection	D1586	NCIDITGVR	238	246	Q12907	LMAN2
BK virus nephritis	Infection	D1587	GNPTVEVDLFTSK	16	28	P06733	ENO1 ENO1L1 MBPB1 MPB1
BK virus nephritis	Infection	D1588	DTSTSTVYMELSSLR	92	106	P01743	IGHV1-46
BK virus nephritis	Infection	D1589	EAGIPEFYDYDVALIK	566	581	P00751	CFB BF BFD
BK virus nephritis	Infection	D1590	FICPLTGLWPINTLK	64	78	P02749	APOH B2G1
BK virus nephritis	Infection	D1591	ITPSYVAFTPEGER	61	74	P11021	HSPA5 GRP78
BK virus nephritis	Infection	D1592	IPACIAGER	70	78	P59666	DEFA3 DEF3
BK virus nephritis	Infection	D1593	NVNPVALPR	123	131	P08311	CTSG
BK virus nephritis	Infection	D1594	NLLFNDNTECLAR	659	671	P02788	LTF GIG12 LF
BK virus nephritis	Infection	D1595	LLPQTWLQGGAPCLR	254	268	Q96SM3	CPXM1 CPX1 CPXM UNQ3015/PRO9782
BK virus nephritis	Infection	D1596	GLGTDEDSLIEIICSR	120	135	A6NMY6	ANXA2P2 ANX2L2 ANX2P2 LPC2B
Bladder cancer	Cancer	D1110	GTLSGIGTLDGFRHRHPDEAAF	498	519	P02671	FGA
Bladder cancer	Cancer	D1108	LVRYTKKVPQVSTPT	432	446	P02768	ALB
Bladder cancer	Cancer	D1109	YSMRKMSMKIRPFFPQQ	475	491	P02675	FGB
Chronic allograft nephropathy or dysfunction	Renal	D1597	NTLYLNMNSLR	77	87	P0DOX5
Chronic allograft nephropathy or dysfunction	Renal	D1598	ILTFDQLALDSPK	120	132	Q07020	RPL18
Chronic allograft nephropathy or dysfunction	Renal	D2194	DLIATMMPPISPAPIQSDDDWIPDIQI	567	593	P01042	KNG1 BDK KNG
Chronic allograft nephropathy or dysfunction	Renal	D1599	AVGPSLDLLR	149	158	Q8WW52	FAM151A C1orf179 UNQ3034/PRO9836
Chronic allograft nephropathy or dysfunction	Renal	D1600	LTAQCVAER	529	537	P37173	TGFBR2
Chronic allograft nephropathy or dysfunction	Renal	D1601	AEIEYLEK	71	78	P14151	SELL LNHR LYAM1
Chronic allograft nephropathy or dysfunction	Renal	D1602	AFQYHSK	63	69	P00747	PLG
Chronic allograft nephropathy or dysfunction	Renal	D1603	TYTQAMVEK	222	230	Q8WW52	FAM151A C1orf179 UNQ3034/PRO9836
Chronic allograft nephropathy or dysfunction	Renal	D1604	LSELEAALQR	353	362	P05787	KRT8 CYK8
Chronic allograft nephropathy or dysfunction	Renal	D1605	ILGATIENSR	141	150	P08727	KRT19
Chronic allograft nephropathy or dysfunction	Renal	D1606	GTCEQGPSIVTPPK	154	167	Q16270	IGFBP7 MAC25 PSF
Chronic allograft nephropathy or dysfunction	Renal	D1607	YLNTNPVGGLLEYAR	722	736	P55265	ADAR ADAR1 DSRAD G1P1 IFI4
Chronic allograft nephropathy or dysfunction	Renal	D1608	WYQQLPGTAPK	55	65	P01701	IGLV1-51
Chronic kidney disease	Renal	D323	EGPPGKPGEDGEPGRNGNPGEVG	257	279	P05997	COL5A2
Chronic kidney disease	Renal	D328	ADGDLSVPPYDAFQTYAFEGADS	758	780	Q9UJ99	CDH22
Chronic kidney disease	Renal	D332	TGGPPGENGKPGEPGPKGDAGAPGAP	646	671	P02461	COL3A1
Chronic kidney disease	Renal	D333	PGPQGPLGKPGAPGEPGPQG	280	299	P27658	COL8A1
Chronic kidney disease	Renal	D334	GNAGPPGPPGPAGKEGGKGPR	890	910	P02452	COL1A1
Chronic kidney disease	Renal	D335	GEAGKPGEQGVPGDLG	653	668	P02452	COL1A1
Chronic kidney disease	Renal	D338	GMPGSPGGPGSDGKPGPPG	537	555	P02461	COL3A1
Chronic kidney disease	Renal	D340	GNPGPPGPSGSPGKDGPPGP	888	907	P02461	COL3A1
Chronic kidney disease	Renal	D344	LPGTGGPPGENGKPGEPGPKG	643	663	P02461	COL3A1
Chronic kidney disease	Renal	D345	EAGRPGSSGPSGDEGQPGEPGPP	381	403	P12109	COL6A1
Chronic kidney disease	Renal	D346	DEAGSEADHEGTHST	605	619	P02671	FGA
Chronic kidney disease	Renal	D347	NGAPGNDGAKGDAGAPGAPGSQ	700	721	P02452	COL1A1
Chronic kidney disease	Renal	D355	GSPGRDGSPGAKGDRGETGPA	1022	1042	P02452	COL1A1
Chronic kidney disease	Renal	D357	SGETGPAGPPGNPGPPGPPGP	1193	1213	P02458	COL2A1
Chronic kidney disease	Renal	D366	GPRGQLGPEGDEGPMGPP	937	954	Q8IZC6	COL27A1
Chronic kidney disease	Renal	D367	PGPPGTMGPTGQVGDPGERG	480	499	P20908	COL5A1
Chronic kidney disease	Renal	D368	PSWNSLIKMVSSSTENN	2564	2580	O75179	ANKRD17
Chronic kidney disease	Renal	D370	APGPAGARGNDGATGAAGPPGPTGPAGP	315	342	P02452	COL1A1
Chronic kidney disease	Renal	D371	GEDGHPGKPGRPGERG	142	157	P08123	COL1A2
Chronic kidney disease	Renal	D372	GERGFPGIQGPPGLPGPPGAAVMGPPGP	371	398	P29400	COL4A5
Chronic kidney disease	Renal	D373	KGDRGETGPAGPPGAPGAPGAPGPVGP	1033	1059	P02452	COL1A1
Chronic kidney disease	Renal	D375	ERGEQGPAGSPGFQGLPGPAGPPGEAGKPGEQGVPGD	630	666	P02452	COL1A1
Chronic kidney disease	Renal	D382	GPQGVRGEPGPPGPAGAAGPAGNPG	365	389	P02452	COL1A1
Chronic kidney disease	Renal	D384	AGEKGPSGEAGTAGPPGTPGP	843	863	P08123	COL1A2
Chronic kidney disease	Renal	D385	GPEGAQGPRGEPGTPGSPGP	384	403	P02458	COL2A1
Chronic kidney disease	Renal	D698	MPGSPGGPGSDGKPGPPG	538	555	P02461	COL3A1
Chronic kidney disease	Renal	D389	SEADHEGTHSTKRG	609	622	P02671	FGA
Chronic kidney disease	Renal	D406	SGHPGSPGSPGYQGPPGEPGQAGPSGPPGP	188	217	P02461	COL3A1
Chronic kidney disease	Renal	D408	EPGKAGERGVPGPPGA	591	606	P02452	COL1A1
Chronic kidney disease	Renal	D418	SGPPGRAGEPGLQGPAGPPGEKGEPGDDGPSGAEGPPGPQG	935	975	P02458	COL2A1
Chronic kidney disease	Renal	D419	PGPPGPPGPPAVMPPTP	562	578	P27658	COL8A1
Chronic kidney disease	Renal	D429	GEPGKNGAKGEPGP	432	445	P02461	COL3A1
Chronic kidney disease	Renal	D758	SGNAGPPGPPGPAGKEGGKGPRG	889	911	P02452	COL1A1
Chronic kidney disease	Renal	D440	AGERGHPGAPGPSGSPGLPGVPGSMGDMVNYDEIK	1406	1440	Q07092	COL16A1
Chronic kidney disease	Renal	D445	AGRPGEVGPPGPPGPAGEKGSPGADGPAGAPGTPGPQG	916	953	P02452	COL1A1
Chronic kidney disease	Renal	D449	GAPGVKGEPGAPGENGTPGQTGARG	193	217	P08123	COL1A2
Chronic kidney disease	Renal	D458	GLDGQPGAPGLPGPPGPAGP	423	442	P29400	COL4A5
Chronic kidney disease	Renal	D330	PGSSGTGGTATWKPGSSGPGSTGS	310	333	P02671	FGA
Chronic kidney disease	Renal	D331	HTSDSDVPSGVTEVVVK	392	408	P10909	CLU
Chronic kidney disease	Renal	D422	EAEDLQVGQVELGGGPGAGSLQP	57	79	P01308	INS
Chronic kidney disease	Renal	D444	ASYLDKVRALEESN	158	171	P13645	KRT10
Chronic kidney disease	Renal	D679	GPIGPPGPPGLPGPPGP	1525	1541	P20908	COL5A1
Chronic kidney disease	Renal	D818	GPPGADGQPPGAKGEPGDAGAKGDAGPPGP	815	844	P02452	COL1A1
Chronic obstructive pulmonary disease with alpha-1-antitrypsin deficiency	Respiratory	D488	AGPPGADGQPGAKGEPGDAGAKGDAGPPGP	814	843	P02452	COL1A1
Chronic obstructive pulmonary disease with alpha-1-antitrypsin deficiency	Respiratory	D489	APGEDGRPGPP	580	590	P02458	COL2A1
Chronic obstructive pulmonary disease with alpha-1-antitrypsin deficiency	Respiratory	D492	PGPPGPPGPPGHPGPQGP	655	672	Q01955	COL4A3
Chronic obstructive pulmonary disease with alpha-1-antitrypsin deficiency	Respiratory	D494	DPGPPGQSGRDGYPGP	134	149	Q86Y22	COL23A1
Chronic obstructive pulmonary disease with alpha-1-antitrypsin deficiency	Respiratory	D497	PGAPGFPGSKGEPGDIL	535	551	P29400	COL4A5
Chronic obstructive pulmonary disease with alpha-1-antitrypsin deficiency	Respiratory	D498	PPGPKGNMGPQGEPGPPG	674	691	P12107	COL11A1
Chronic obstructive pulmonary disease with alpha-1-antitrypsin deficiency	Respiratory	D499	NSGEPGAPGSKGDTGAKGEPGPVGVQGPPGPAG	432	464	P02452	COL1A1
Chronic obstructive pulmonary disease with alpha-1-antitrypsin deficiency	Respiratory	D500	KGENGDVGPMGPPGPPGP	1209	1226	P12107	COL11A1
Chronic obstructive pulmonary disease with alpha-1-antitrypsin deficiency	Respiratory	D502	QPGEKGSPGAQGPPGAPG	928	945	P02461	COL3A1
Chronic obstructive pulmonary disease with alpha-1-antitrypsin deficiency	Respiratory	D507	TGPPGPAGFAGPPGADGQPGAKGEQGEAGQKGDAGAPGP	827	865	P02458	COL2A1
Chronic obstructive pulmonary disease with alpha-1-antitrypsin deficiency	Respiratory	D510	GIDGSPGEKGDPGDVGGPG	1277	1295	P25940	COL5A3
Chronic obstructive pulmonary disease with alpha-1-antitrypsin deficiency	Respiratory	D512	QGPGGPPGPKGNSGEPGAPG	421	440	P02452	COL1A1
Chronic obstructive pulmonary disease with alpha-1-antitrypsin deficiency	Respiratory	D513	SISDPRMHYPGAFTYSPTPVTSGIGIGMSAMGSA	314	347	Q01196	RUNX1 AML1 CBFA2
Chronic obstructive pulmonary disease with alpha-1-antitrypsin deficiency	Respiratory	D515	ANGSLQDRLQGQGGSDPLPWP	290	310	O43187	IRAK2
Chronic obstructive pulmonary disease with alpha-1-antitrypsin deficiency	Respiratory	D517	ASTAQASSSAASNNHQVGSGNDPWSA	85	110	Q9Y5X1	SNX9 SH3PX1 SH3PXD3A
Chronic obstructive pulmonary disease with alpha-1-antitrypsin deficiency	Respiratory	D518	TQQPQQDEMPSPTFLTQVKES	23	43	P02655	APOC2 APC2
Chronic obstructive pulmonary disease with alpha-1-antitrypsin deficiency	Respiratory	D519	GQDGIPGPAGQKGEPGQPGFGNPGPPGL	1170	1197	P29400	COL4A5
Chronic obstructive pulmonary disease with alpha-1-antitrypsin deficiency	Respiratory	D520	PQGPPGPTGPGGDKGDTGPPGPQGLQGLPGT	616	646	P02461	COL3A1
Chronic obstructive pulmonary disease with alpha-1-antitrypsin deficiency	Respiratory	D522	PGTPGNPGPPGPPGPPGP	155	172	P02458	COL2A1
Chronic obstructive pulmonary disease with alpha-1-antitrypsin deficiency	Respiratory	D523	SESGSESEPDAGP	35	47	Q13432	UNC119 RG4
Chronic obstructive pulmonary disease with alpha-1-antitrypsin deficiency	Respiratory	D524	PGMGWTEDLPPMGGP	635	649	Q86UU0	BCL9L DLNB11
Chronic obstructive pulmonary disease with alpha-1-antitrypsin deficiency	Respiratory	D461	TSHSSSNVWH	1203	1212	Q03112	MECOM EVI1 MDS1 PRDM3
Chronic obstructive pulmonary disease with alpha-1-antitrypsin deficiency	Respiratory	D462	SPGRDGSPGAKGDRGETGPA	1023	1042	P02452	COL1A1
Chronic obstructive pulmonary disease with alpha-1-antitrypsin deficiency	Respiratory	D463	KGEPGGPGADGVPGK	743	757	P02461	COL3A1
Chronic obstructive pulmonary disease with alpha-1-antitrypsin deficiency	Respiratory	D468	DEELGGTPVQSRVVQGKEPAH	514	534	P06396	GSN
Chronic obstructive pulmonary disease with alpha-1-antitrypsin deficiency	Respiratory	D470	EKITMQNLNDR	104	114	P13646	KRT13
Chronic obstructive pulmonary disease with alpha-1-antitrypsin deficiency	Respiratory	D472	WKADSSPVKAGVETTTPSKQSNNKYAASSY	42	71	P0DOY2	IGLC2
Chronic obstructive pulmonary disease with alpha-1-antitrypsin deficiency	Respiratory	D474	GLKGDRGDPGPQGPPGLALGERGPP	2003	2027	Q02388	COL7A1
Chronic obstructive pulmonary disease with alpha-1-antitrypsin deficiency	Respiratory	D476	FIENEEQEYVQTVKSSK	13	29	P04083	ANXA1 ANX1 LPC1
Chronic obstructive pulmonary disease with alpha-1-antitrypsin deficiency	Respiratory	D478	PAPAPPPEPERPKEVE	21	36	P08590	MYL3
Chronic obstructive pulmonary disease with alpha-1-antitrypsin deficiency	Respiratory	D483	GPPGEAGKPGEQGVP	650	664	P02452	COL1A1
Chronic obstructive pulmonary disease with alpha-1-antitrypsin deficiency	Respiratory	D484	TPEEKSAVTALWGKVNVDEV	5	24	P68871	HBB
Chronic obstructive pulmonary disease with alpha-1-antitrypsin deficiency	Respiratory	D459	FESFGDLSTPDAVMGNPKVKAHGKK	43	67	P68871	HBB
Chronic obstructive pulmonary disease with alpha-1-antitrypsin deficiency	Respiratory	D486	DQGPVGRTGEVG	824	835	P08123	COL1A2
Chronic obstructive pulmonary disease with alpha-1-antitrypsin deficiency	Respiratory	D490	LSMDGGGSPKGDVDP	4	18	P54710	FXYD2 ATP1C ATP1G1
Chronic obstructive pulmonary disease with alpha-1-antitrypsin deficiency	Respiratory	D493	GPPGPPGPPGPPGEKGQM	203	220	P02462	COL4A1
Chronic obstructive pulmonary disease with alpha-1-antitrypsin deficiency	Respiratory	D503	AQVSVQPNFQQDKFLG	26	41	P41222	PTGDS PDS
Chronic obstructive pulmonary disease with alpha-1-antitrypsin deficiency	Respiratory	D521	LPPPPPPPPP	595	604	B1AK53	ESPN DFNB36 LP2654
Coronary artery disease	Cardiovascular	D1624	AITQTPGCVLLDVDAGP	26	42	O95954	FTCD
Coronary artery disease	Cardiovascular	D2971	IDEKGTEAAGAMF	364	376	P01009	SERPINA1 AAT PI PRO0684 PRO2209
Coronary artery disease	Cardiovascular	D1626	HLPAEFTPAVHASLDK	113	128	P69905	HBA1 HBA2
Coronary artery disease	Cardiovascular	D2961	ADIAPSTDDLAS	63	74	Q13361	MFAP5
Diabetes mellitus	Metabolic	D2690	AGPPGEAGKPGEQGVPGDLGAPGPSG	649	674	P02452	COL1A1
Diabetes mellitus	Metabolic	D2746	NVGAPGAKGARGSAGPPGATGFPGAAGRVGPPGP	855	888	P02452	COL1A1
Diabetic nephropathy	Renal	D2355	GISGPPGPPGPAGKEG	802	817	P08123	COL1A2
Diabetic nephropathy	Renal	D2357	EAGRDGNPGNDGPPGRDGQPGHKGE	923	947	P08123	COL1A2
Diabetic nephropathy	Renal	D2358	LVGEPGPAGSKGESGNKGEPGSAGPQGPPGPSG	344	376	P08123	COL1A2
Diabetic nephropathy	Renal	D2359	AGPPGEKGEPGDDGPSGAEGPPGPQG	950	975	P02458	COL2A1
Diabetic nephropathy	Renal	D2361	GLPGPPGPPGEGGKP	666	680	P02458	COL2A1
Diabetic nephropathy	Renal	D2362	GRLKGPLLNKF	1200	1210	P01024	C3
Diabetic nephropathy	Renal	D2390	GARGNDGARGSDGQPGPPGPPG	318	339	P02461	COL3A1
Diabetic nephropathy	Renal	D2394	SEGSPGHPGQPGPPGPPG	1174	1191	P02461	COL3A1
Diabetic nephropathy	Renal	D2398	GLPGMPGHDGAPG	105	117	P29400	COL4A5
Diabetic nephropathy	Renal	D2403	PGPDGLRGLPGSVGQQGRPGATGQAGPPGP	1362	1391	P13942	COL11A2
Diabetic nephropathy	Renal	D2407	VLTGYQVDKNKDDE	81	94	P01040	CSTA
Diabetic nephropathy	Renal	D2408	HVGDEDFVHL	58	67	P04080	CSTB CST6 STFB
Diabetic nephropathy	Renal	D2409	KVHVGDEDFVH	56	66	P04080	CSTB CST6 STFB
Diabetic nephropathy	Renal	D2410	AQAISDHYPVE	268	278	P24855	DNASE1 DNL1 DRNI
Diabetic nephropathy	Renal	D2423	SGEGDFLAEGGGVR	22	35	P02671	FGA
Diabetic nephropathy	Renal	D2424	DGIHELFPAPDGEEDTAELQGLRPGSEY	1762	1789	P02751	FN1 FN
Diabetic nephropathy	Renal	D2425	DDIKKVVKQASEGPLKG	256	272	P04406	GAPDH GAPD
Diabetic nephropathy	Renal	D2426	TYFPHFDLSHGSAQVKGHGKKVADALTNAVAH	42	73	P69905	HBA1 HBA2
Diabetic nephropathy	Renal	D2448	QQMIDQASLYQYSPQNQHVEQQPHYTH	278	304	Q9BYH8	NFKBIZ IKBZ INAP MAIL
Diabetic nephropathy	Renal	D2457	AGLKAGDLITHI	1186	1197	O15021	MAST4
Diabetic nephropathy	Renal	D2461	WLEEDDDPVVARVNRRMQ	386	403	O15460	P4HA2
Diabetic nephropathy	Renal	D2467	EEKAVADTRDQADGSRASVDSGSSEEQGGSSRALVST	607	643	P01833	PIGR
Diabetic nephropathy	Renal	D2472	DNGASTDDSAAEKKG	435	449	Q6UX71	PLXDC2
Diabetic nephropathy	Renal	D2475	LVIKGARDSHAGL	102	114	Q8WVN6	SECTM1 K12
Diabetic nephropathy	Renal	D2476	LGGSQQLLNYKQEGRDHD	100	117	Q02383	SEMG2
Diabetic nephropathy	Renal	D2491	DVTAGVSRAAGSPSGWEAPWVQQ	48	70	Q6UXR6	UNQ6494 PRO21346
Diabetic nephropathy	Renal	D2492	YIYTGLSKHVEDVPAFQALGSLND	32	55	P25311	AZGP1 ZAG ZNGP1
Diabetic nephropathy	Renal	D2493	KGFDQSSNLLVHQRVHTGEK	379	398	Q96NJ3	ZNF285
Diabetic nephropathy	Renal	D2547	PGADGQPGAKGEPGDAGAKGDAGPPGPAGPAGPPGPIG	817	854	P02452	COL1A1
Diabetic nephropathy	Renal	D2197	LDDEKNWGLSF	134	144	P19652	ORM2 AGP2
Diabetic nephropathy	Renal	D2241	AVMDDFAAFVEK	570	581	P02768	ALB
Diabetic nephropathy	Renal	D2248	HKSEVAHRFKDLGEENFKALVL	27	48	P02768	ALB
Diabetic nephropathy	Renal	D2250	YGRAPQLRET	151	160	P02760	AMBP HCP ITIL
Diabetic nephropathy	Renal	D2251	VVHTNYDEYA	122	131	P02760	AMBP HCP ITIL
Diabetic nephropathy	Renal	D2254	ENEEQEYVQTVK	15	26	P04083	ANXA1 ANX1 LPC1
Diabetic nephropathy	Renal	D2255	IENEEQEYVQTVK	14	26	P04083	ANXA1 ANX1 LPC1
Diabetic nephropathy	Renal	D2263	TDYGKDLMEKVKSPELQAEAK	42	62	P02652	APOA2
Diabetic nephropathy	Renal	D2264	FVELGTQPATQ	90	100	P02652	APOA2
Diabetic nephropathy	Renal	D2265	SNNAKEAVEHLQKSELTQQ	39	57	P06727	APOA4
Diabetic nephropathy	Renal	D2273	LKNGERIEKVEHSDLSFSKDWSFY	60	83	P61769	B2M CDABP0092 HDCMA22P
Diabetic nephropathy	Renal	D2275	LKNGERIEKVEHSDLS	60	75	P61769	B2M CDABP0092 HDCMA22P
Diabetic nephropathy	Renal	D2276	LLKNGERIEKVEHSDLSFSKDWSF	59	82	P61769	B2M CDABP0092 HDCMA22P
Diabetic nephropathy	Renal	D2277	LLKNGERIEKVEHSDLSFSK	59	78	P61769	B2M CDABP0092 HDCMA22P
Diabetic nephropathy	Renal	D2278	LLKNGERIEKVEHSDLSFSKDWSFY	59	83	P61769	B2M CDABP0092 HDCMA22P
Diabetic nephropathy	Renal	D2280	LKNGERIEKVEHSDLSFSKDW	60	80	P61769	B2M CDABP0092 HDCMA22P
Diabetic nephropathy	Renal	D2282	LLKNGERIEKVEHSDLSFSKDW	59	80	P61769	B2M CDABP0092 HDCMA22P
Diabetic nephropathy	Renal	D2284	IQVYSRHPAENGKS	27	40	P61769	B2M CDABP0092 HDCMA22P
Diabetic nephropathy	Renal	D2286	ITVTDQNDNKPEFTQE	250	265	P12830	CDH1 CDHE UVO
Diabetic nephropathy	Renal	D2289	LSSLTETIEGVDAEDGHGPGEQQ	235	257	P00751	CFB BF BFD
Diabetic nephropathy	Renal	D2344	KPGEQGVPGDLGAP	657	670	P02452	COL1A1
Diabetic nephropathy	Renal	D2347	PPGESGREGAPGAEGSPGRDGSPGAKG	1008	1034	P02452	COL1A1
Diabetic nephropathy	Renal	D2351	NGDKGHAGLAGARGAPGPDGNNGAQGPPGP	507	536	P08123	COL1A2
Diabetic nephropathy	Renal	D2352	GQPGAPGVKGEPGAPGENGTPGQTGARG	190	217	P08123	COL1A2
Diabetic nephropathy	Renal	D2427	TKTYFPHFDLSHGSA	40	54	P69905	HBA1 HBA2
Diabetic nephropathy	Renal	D2431	SLDKFLASVS	125	134	P69905	HBA1 HBA2
Diabetic nephropathy	Renal	D2444	FSDGLAHLDNLKGTF	72	86	P68871	HBB
Diabetic nephropathy	Renal	D2447	SVTEQDSKDSTYSL	55	68	P01834	IGKC
Diabetic nephropathy	Renal	D2456	YSNEKPFTGFEAF	121	133	O00187	MASP2
Diabetic nephropathy	Renal	D2458	VKQADSGSSEEKQLYNKYPDAVAT	19	42	P10451	SPP1 BNSP OPN PSEC0156
Diabetic nephropathy	Renal	D2463	MGNYMDRVPTPQAIRAAQGL	132	151	O75594	PGLYRP1
Diabetic nephropathy	Renal	D2478	AVTEDDEDEDDDKEDEVGY	419	437	Q08629	SPOCK1 SPOCK TIC1 TICN1
Diabetic nephropathy	Renal	D2488	DQSRVLNLGPI	594	604	P07911	UMOD
End-stage renal disease in the setting of autosomal dominant polycystic kidney disease	Renal	D562	VGRHPLHLLE	2045	2054	O00468	AGRN AGRIN
End-stage renal disease in the setting of autosomal dominant polycystic kidney disease	Renal	D563	IGPPGPAGAPGDKGESGP	769	786	P02452	COL1A1
End-stage renal disease in the setting of autosomal dominant polycystic kidney disease	Renal	D564	DHEGTHSTKRG	612	622	P02671	FGA
End-stage renal disease in the setting of autosomal dominant polycystic kidney disease	Renal	D565	EGTHSTKRG	614	622	P02671	FGA
End-stage renal disease in the setting of posterior urethral valves	Renal	D2526	AVGSPGVNGAPGEAGRDGNPGNDGPPGRDGQPGHKGERGYPGNIGP	911	956	P08123	COL1A2
End-stage renal disease in the setting of posterior urethral valves	Renal	D2527	GLAGTAGEPGRDGNPGSDGLPGRDGSPGGKGDRGENGSPGAPGAPGHPGPPGP	1002	1054	P02461	COL3A1
End-stage renal disease in the setting of posterior urethral valves	Renal	D2528	GDPGPQGPRGVQGPPGPTGKPGKRGRPGADGGRGMPGEPGAKGDRGFDGLPG	556	607	P12107	COL11A1 COLL6
End-stage renal disease in the setting of posterior urethral valves	Renal	D2529	GPQGRPGVFGLPGEKGPRGEQGFMGNTGPTGAVGDRGPKGPKGDPGFPGAPGTVG	1332	1386	P08572	COL4A2
End-stage renal disease in the setting of posterior urethral valves	Renal	D2530	PGGPGAAGFPGARGLPGPPGSNGNPGPPGPSGSPGKDGPPGPAGNTGAPGSPGVSGPKGDAG	886	947	P02461	COL3A1
End-stage renal disease in the setting of posterior urethral valves	Renal	D2512	SPGEAGRPGEAGLPG	522	536	P02452	COL1A1
End-stage renal disease in the setting of posterior urethral valves	Renal	D2513	ERGPPGPPGPPGEQGLP	933	949	P25940	COL5A3
End-stage renal disease in the setting of posterior urethral valves	Renal	D2514	LDGEGFGDDSPPPGLSR	288	304	Q5JWF2	GNAS GNAS1
End-stage renal disease in the setting of posterior urethral valves	Renal	D2517	QKGEMGIPGASGPIGPGGPPGLPGPAGPK	1442	1470	P13942	COL11A2
End-stage renal disease in the setting of posterior urethral valves	Renal	D2519	RGPPGPPGKPGDDGEAGKPGKAGERGPPGP	242	271	P02458	COL2A1
End-stage renal disease in the setting of posterior urethral valves	Renal	D2521	LQGMPGERGAAGLPGPKGDRGDAGPKGADGSPGKDGVRG	726	764	P02452	COL1A1
End-stage renal disease in the setting of posterior urethral valves	Renal	D2522	VGPPGPPGPPGPPGPPSAGFDFSFLPQPPQEKAHDGGR	1177	1214	P02452	COL1A1
End-stage renal disease in the setting of posterior urethral valves	Renal	D2523	KGQPGAPGVKGEPGAPGENGTPGQTGARGLPGERGRVGAPGP	189	230	P08123	COL1A2
Heart Failure	Cardiovascular	D1559	GAPGLAGPAGPQGPS	2189	2203	Q02388	COL7A1
Heart Failure	Cardiovascular	D1560	PPGPPGPPGVPGSDGIDGDNGPPGK	34	58	Q14055	COL9A2
Heart Failure	Cardiovascular	D1566	GSGGSSYGSGGGSYGSGGGGGGGRG	526	550	P04264	KRT1 KRTA
Heart Failure	Cardiovascular	D1568	KDQGGYTMHQDQEGDTDAG	24	42	P10636	MAPT MAPTL MTBT1 TAU
Heart Failure	Cardiovascular	D1573	DAAHKSEVAHRFKDLGEENFKALVL	25	49	P02768	ALB GIG20 GIG42 PRO0903 PRO1708 PRO2044 PRO2619 PRO2675 UNQ696/PRO1341
Heart failure with reduced ejection fraction	Cardiovascular	D2147	PPGEAGKPGEQGVP	651	664	P02452	COL1A1
Heart failure with reduced ejection fraction	Cardiovascular	D2162	EVGKPGERGLHGEFGLPGPAGPRGERGPPGESGAAGP	566	602	P08123	COL1A2
Heart failure with reduced ejection fraction	Cardiovascular	D2164	GERGETGPPGP	822	832	P02458	COL2A1
Heart failure with reduced ejection fraction	Cardiovascular	D2172	GTGGPPGENGKPGEPGP	645	661	P02461	COL3A1
Heart failure with reduced ejection fraction	Cardiovascular	D2173	APGAPGGKGDAGAPGERGP	667	685	P02461	COL3A1
Heart failure with reduced ejection fraction	Cardiovascular	D2179	GPSGPVGPPGLAGERGEQGPPGPTGFQGLPG	651	681	P05997	COL5A2
Heart failure with reduced ejection fraction	Cardiovascular	D2180	GPPGPAGERGHPGAPG	1401	1416	Q07092-2	COL16A1
Heart failure with reduced ejection fraction	Cardiovascular	D2181	QGDVGPPGEMGMEGPPGTEG	998	1017	Q17RW2-2	COL24A1
Heart failure with reduced ejection fraction	Cardiovascular	D2185	AQYEEIAQR	313	321	P19013	KRT4
Heart failure with reduced ejection fraction	Cardiovascular	D2139	SPGEAGRPGEA	522	532	P02452	COL1A1
Heart failure with reduced ejection fraction	Cardiovascular	D2191	RVLNLGPITR	597	606	P07911	UMOD
Helicobacter pylori infection	Infection	D1114	SKQFTSSTSYNRGDSTF	580	596	P02671	FGA
Left ventricular diastolic dysfunction	Cardiovascular	D1932	GEPGAPGSKGDTGAKGEPGP	434	453	P02452	COL1A1
Left ventricular diastolic dysfunction	Cardiovascular	D1941	GPAGPPGEKGEPGDDGPSGAEGPPGPQ	948	974	P02458	COL2A1
Left ventricular diastolic dysfunction	Cardiovascular	D1955	APGPAGSRGAPGPQGPRGDKGETGERG	1075	1101	P02461	COL3A1
Left ventricular diastolic dysfunction	Cardiovascular	D1960	PPGENGKPG	649	657	P02461	COL3A1
Left ventricular diastolic dysfunction	Cardiovascular	D2006	GPPGPPGPPGPPA	560	572	P27658	COL8A1 C3orf7
Left ventricular diastolic dysfunction	Cardiovascular	D2014	QGPRGQPGPPGPPGAPG	1461	1477	Q17RW2	COL24A1
Left ventricular diastolic dysfunction	Cardiovascular	D2015	GPPGPYGNPG	655	664	Q8IZC6	COL27A1 KIAA1870
Left ventricular diastolic dysfunction	Cardiovascular	D2028	GRDGNPGNDGPPGRDGQPGHKGERGYPG	925	952	P08123	COL1A2
Left ventricular diastolic dysfunction	Cardiovascular	D2034	VGEPGPAGSKGESGNKGEPGSAGPQGPPGPSGE	345	377	P08123	COL1A2
Left ventricular diastolic dysfunction	Cardiovascular	D2036	APGERGPPG	1252	1260	P08572	COL4A2
Left ventricular diastolic dysfunction	Cardiovascular	D2039	PGSAGPPGSPGPQGSTGPQGIRGQPGDPG	443	471	P05997	COL5A2
Left ventricular diastolic dysfunction	Cardiovascular	D2040	LTGNPGVQGPEGKLGPLGAPGEDGRPGPPGSIG	574	606	P05997	COL5A2
Left ventricular diastolic dysfunction	Cardiovascular	D2042	SPGSDGPKGEKGDPGP	434	449	P12110	COL6A2
Left ventricular diastolic dysfunction	Cardiovascular	D2045	PGFPGTPGLPGMPGHDGAPG	98	117	P29400	COL4A5
Left ventricular diastolic dysfunction	Cardiovascular	D2048	PGPPGPPGSAGARGEPGPGGRP	2944	2965	Q99715	COL12A1 COL12A1L
Left ventricular diastolic dysfunction	Cardiovascular	D2056	LVDFEDNYQFAKYR	195	208	Q15485	FCN2 FCNL
Left ventricular diastolic dysfunction	Cardiovascular	D2057	YLWVGTGASEAEKTGAQEL	603	621	P06396	GSN
Left ventricular diastolic dysfunction	Cardiovascular	D2067	TISRLEPED	95	103	P01619	IGKV3-20
Left ventricular diastolic dysfunction	Cardiovascular	D2068	LSDPEQGVEVTGQYEREKAG	760	779	Q14624	ITIH4 IHRP ITIHL1 PK120 PRO1851
Left ventricular diastolic dysfunction	Cardiovascular	D2069	DTDRFSSHVGGTLG	863	876	Q14624	ITIH4 IHRP ITIHL1 PK120 PRO1851
Left ventricular diastolic dysfunction	Cardiovascular	D2071	PGNPGPPGADGIAGAAGPPG	1197	1216	Q8NFW1	COL22A1
Left ventricular diastolic dysfunction	Cardiovascular	D2072	LNEDAYMGVVDEATLQ	69	84	Q8IYV9	IZUMO1
Left ventricular diastolic dysfunction	Cardiovascular	D2074	GSQDGPVSNPSSSNSSQ	775	791	Q13136	PPFIA1 LIP1
Left ventricular diastolic dysfunction	Cardiovascular	D2081	NRDGPRQDTQAP	1791	1802	Q92621	NUP205 C7orf14 KIAA0225
Left ventricular diastolic dysfunction	Cardiovascular	D2095	VIEHIMEDL	58	66	P06702	S100A9 CAGB CFAG MRP14
Left ventricular diastolic dysfunction	Cardiovascular	D2097	KLGHPDTL	25	32	P06702	S100A9 CAGB CFAG MRP14
Left ventricular diastolic dysfunction	Cardiovascular	D2101	EGGVNHENGMNRDGGMIPEGGGGNQEPRQQ	51	80	Q8NHV9	RHOXF1 OTEX PEPP1
Left ventricular diastolic dysfunction	Cardiovascular	D2110	REQGVEEHETLLLR	181	194	Q9Y490	TLN1 KIAA1027 TLN
Left ventricular diastolic dysfunction	Cardiovascular	D2111	DAQSGSGQRSQP	1086	1097	Q5T6F2	UBAP2 KIAA1491
Left ventricular diastolic dysfunction	Cardiovascular	D2122	FGASAGTGDLSDNHDIISMKL	253	273	Q12907	LMAN2 C5orf8
Left ventricular diastolic dysfunction	Cardiovascular	D1729	DQGPVGRTGEVGAVGPPGFAGEKGPSGEA	824	852	P08123	COL1A2
Left ventricular diastolic dysfunction	Cardiovascular	D1730	GTAGPPGTPGPQG	853	865	P08123	COL1A2
Left ventricular diastolic dysfunction	Cardiovascular	D1781	IHEDPGPPPPS	172	182	Q13705	ACVR2B
Left ventricular diastolic dysfunction	Cardiovascular	D1789	YVVHTNYD	121	128	P02760	AMBP HCP ITIL
Left ventricular diastolic dysfunction	Cardiovascular	D1792	LGPHAGDVEGHLS	329	341	P06727	APOA4
Left ventricular diastolic dysfunction	Cardiovascular	D1795	AEPGDPRAMSGRSPP	34	48	Q96L58	B3GALT6
Left ventricular diastolic dysfunction	Cardiovascular	D1799	KNDQNTSVSHA	1479	1489	Q6RI45	BRWD3
Left ventricular diastolic dysfunction	Cardiovascular	D1800	SVQPSNHGIYLPSDTQEHA	1975	1993	Q15878	CACNA1E CACH6 CACNL1A6
Left ventricular diastolic dysfunction	Cardiovascular	D1801	TTNLEQMMKAGEQGQQQRITFSETG	307	331	Q7RTX7	CATSPER4
Left ventricular diastolic dysfunction	Cardiovascular	D1837	KNGDDGEAGKPGRPGERGPPGPQ	228	250	P02452	COL1A1
Left ventricular diastolic dysfunction	Cardiovascular	D1850	ARGNDGATGAAGPPGPTGPAGPPGFPGAVGAKGEAGPQGPRGSEGPQG	321	368	P02452	COL1A1
Left ventricular diastolic dysfunction	Cardiovascular	D1856	PPGPPGKNGDDGEAGKPGRP	222	241	P02452	COL1A1
Left ventricular diastolic dysfunction	Cardiovascular	D1870	PQGFQGPPGEPGEPGASGPMGPRGPPG	198	224	P02452	COL1A1
Left ventricular diastolic dysfunction	Cardiovascular	D1874	GEPGAPGSKGDTGAKGEPGPVG	434	455	P02452	COL1A1
Left ventricular diastolic dysfunction	Cardiovascular	D1884	RPGAPGPAGARGNDGATGAAGPPGPTGPAGPP	312	343	P02452	COL1A1
Left ventricular diastolic dysfunction	Cardiovascular	D1893	EPGDAGAKGDAGPPGPA	828	844	P02452	COL1A1
Left ventricular diastolic dysfunction	Cardiovascular	D1894	PPGPPGKNGDDGEAGKPG	222	239	P02452	COL1A1
Left ventricular diastolic dysfunction	Cardiovascular	D1909	GPDGKTGPPGP	548	558	P02452	COL1A1
Left ventricular diastolic dysfunction	Cardiovascular	D1917	GDDGEAGKPGRPGERGPPGPQ	230	250	P02452	COL1A1
Left ventricular diastolic dysfunction	Cardiovascular	D1794	DAPGQYGAYFHDDGF	4197	4211	P98160	HSPG2
Left ventricular diastolic dysfunction	Cardiovascular	D1906	GEPGEPGASGPMGPRGPPGPPG	206	227	P02452	COL1A1
Left ventricular diastolic dysfunction	Cardiovascular	D1927	GLPGPAGPPGEAGKPGEQGVPGDLG	644	668	P02452	COL1A1
Left ventricular diastolic dysfunction	Cardiovascular	D2060	AVAHVDDMPNALSALSDL	70	87	P69905	HBA1; HBA2
Left ventricular diastolic dysfunction	Cardiovascular	D2061	SFPTTKTYFPHFDLSHGSA	36	54	P69905	HBA1; HBA2
Left ventricular diastolic dysfunction	Cardiovascular	D2109	YLGGSPKGDVDP	5	16	P54710-2	FXYD2 ATP1C ATP1G1
Left ventricular diastolic dysfunction	Cardiovascular	D2112	SGSVIDQSR	589	597	P07911	UMOD
Left ventricular diastolic dysfunction	Cardiovascular	D2117	SVIDQSRVLNLGPITRK	591	607	P07911	UMOD
Lupus nephritis	Renal	D215	VHLTPEEKTAVNALWGKVNVDAVGGEALGRL	2	32	P02042	HBD
Lupus nephritis	Renal	D217	WKVDNALQSGNSQESVTEQDSKDST	41	65	P01834	IGKC
Lupus nephritis	Renal	D220	SVMPGLKMTMDK	820	831	Q14624	ITIH4 IHRP ITIHL1 PK120 PRO1851
Lupus nephritis	Renal	D222	LVNLGGSKSIS	67	77	P04264	KRT1 KRTA
Lupus nephritis	Renal	D225	RAQYEEIAQRSKAEAEAL	312	329	P19013	KRT4 CYK4
Lupus nephritis	Renal	D229	DTYPNDETTERVF	162	174	Q12907	LMAN2
Lupus nephritis	Renal	D242	LFAEEKAVADTRDQADGSRASVDSGSSEEQGGSSRALVST	604	643	P01833	PIGR
Lupus nephritis	Renal	D247	DPGQSDGAEGIEAPEAEGEAQPE	1825	1847	Q8IWN7	RP1L1
Lupus nephritis	Renal	D248	SVKLGHPDTLNQGEFKEL	23	40	P06702	S100A9 CAGB CFAG MRP14
Lupus nephritis	Renal	D249	ASHEKMHEGDEGPGHHHKPGLG	89	110	P06702	S100A9 CAGB CFAG MRP14
Lupus nephritis	Renal	D251	SGRDPNHFRPAGLPEKY	106	122	P0DJI9	SAA2
Lupus nephritis	Renal	D252	LVGHQRNNRQVTLEVSGAEP	119	138	Q8WVN6	SECTM1 K12
Lupus nephritis	Renal	D253	VGHQRNNRQVTLEVSGAEP	120	138	Q8WVN6	SECTM1 K12
Lupus nephritis	Renal	D1	GDGDGDGDAD	170	179	Q96S55	WRNIP1 WHIP
Lupus nephritis	Renal	D258	LVDKFLEDVKKLYHSEA	150	166	P01009	SERPINA1
Lupus nephritis	Renal	D2	DGKTGPPGP	550	558	P02452	COL1A1
Lupus nephritis	Renal	D259	VDKFLEDVKKLYHSEA	151	166	P01009	SERPINA1
Lupus nephritis	Renal	D6	GDRGEPGPPGPA	800	811	P02452	COL1A1
Lupus nephritis	Renal	D267	TVNFGDTEEAKKQINDYVEKGTQGKIVD	168	195	P01009	SERPINA1
Lupus nephritis	Renal	D269	VKELDRDTV	197	205	P01009	SERPINA1
Lupus nephritis	Renal	D271	VKELDRDTVFA	197	207	P01009	SERPINA1
Lupus nephritis	Renal	D20	GADGQPGAKGEPGDA	818	832	P02452	COL1A1
Lupus nephritis	Renal	D21	GPPGPSGNAGPPGPPG	884	899	P02452	COL1A1
Lupus nephritis	Renal	D23	RGEQGPAGSPGFQGLP	631	646	P02452	COL1A1
Lupus nephritis	Renal	D280	SNGADLSGVTEEAPLKLSKAVHKAVL	337	362	P01009	SERPINA1
Lupus nephritis	Renal	D25	GPSGPQGPGGPPGPKGNSGEP	416	436	P02452	COL1A1
Lupus nephritis	Renal	D26	GEDGRPGPPGP	582	592	P02458	COL2A1
Lupus nephritis	Renal	D283	LEAIPMSIPPEVKFNKPFVFL	377	397	P01009	SERPINA1
Lupus nephritis	Renal	D27	QGLPGPPGPSGDQGASGPAGP	1139	1159	P02458	COL2A1
Lupus nephritis	Renal	D28	PGLGGNFAAQMAGGFDEKAGGAQLGVMQGPMGPM	173	206	P02458	COL2A1
Lupus nephritis	Renal	D31	PGKDGPRGPT	755	764	P02461	COL3A1
Lupus nephritis	Renal	D288	EAIPMSIPPEVKFNKPFVFL	378	397	P01009	SERPINA1
Lupus nephritis	Renal	D32	SPGSPGYQGPPGEP	193	206	P02461	COL3A1
Lupus nephritis	Renal	D289	IPMSIPPEVKFNKPFVF	380	396	P01009	SERPINA1
Lupus nephritis	Renal	D33	PGPPGTSGHPGSPGSPGYQG	182	201	P02461	COL3A1
Lupus nephritis	Renal	D34	PGVPGPKGDPGFQGMPG	1277	1293	P02462	COL4A1
Lupus nephritis	Renal	D35	EQGPPGPTGPQGPIGQPGPSGADGEPGPR	1175	1203	P20908	COL5A1
Lupus nephritis	Renal	D41	SGQEGAGDSPGSQFS	279	293	Q12778	FOXO1 FKHR FOXO1A
Lupus nephritis	Renal	D42	HEGEPTTFQSWPSSKDTSPA	414	433	Q9UKN1	MUC12 MUC11
Lupus nephritis	Renal	D299	IIVPTDTQNIFFMSKVTNPKQA	402	423	P01011	SERPINA3 AACT GIG24 GIG25
Lupus nephritis	Renal	D300	MSKVTNPKQA	414	423	P01011	SERPINA3 AACT GIG24 GIG25
Lupus nephritis	Renal	D45	IQDYDECE	895	902	Q5DID0	UMODL1
Lupus nephritis	Renal	D54	VQGPPGPAGEEGKRGARGEPGPTGLPGPPG	456	485	P02452	COL1A1
Lupus nephritis	Renal	D314	LEPTVIDEIR	70	79	P68366	TUBA4A TUBA1
Lupus nephritis	Renal	D59	AAGEPGKAGERGVPGPPGAVGPAGKDGEAGAQGPPGPAGPAG	588	629	P02452	COL1A1
Lupus nephritis	Renal	D63	APGNDGAKGDAGAPGAPG	702	719	P02452	COL1A1
Lupus nephritis	Renal	D322	PAPKFSPVTPKFT	262	274	Q15942	ZYX
Lupus nephritis	Renal	D67	AGAPGDKGESGPSGPAGPTGARGAPGDRGEPGPPGPAG	775	812	P02452	COL1A1
Lupus nephritis	Renal	D73	GEPGKQGPSGASGERGPPGP	980	999	P02452	COL1A1
Lupus nephritis	Renal	D77	VGPPGPPGPPGPPGPPSAGFDFSFLPQPPQEKAHDGGRY	1177	1215	P02452	COL1A1
Lupus nephritis	Renal	D79	GPAGPPGKAGEDGHPGKPGRPGERG	133	157	P08123	COL1A2
Lupus nephritis	Renal	D80	GPPGKAGEDGHPGKPGRPGERG	136	157	P08123	COL1A2
Lupus nephritis	Renal	D81	PPGKAGEDGHPGKPGRPGERG	137	157	P08123	COL1A2
Lupus nephritis	Renal	D86	GPAGSKGESGNKGEPGSAGPQGPPGPSGEEGKRGPNGEAGSAGPPG	349	394	P08123	COL1A2
Lupus nephritis	Renal	D89	ARGEPGNIGFPGPKGPTGDPGKNGDKGHAG	485	514	P08123	COL1A2
Lupus nephritis	Renal	D92	GPPGADGQPGAKGEQGEAGQKGDAGAPGPQ	837	866	P02458	COL2A1
Lupus nephritis	Renal	D93	PVGPSGKDGANGIPG	1168	1182	P02458	COL2A1
Lupus nephritis	Renal	D94	YQGPPGEPGQAGPSGPPG	199	216	P02461	COL3A1
Lupus nephritis	Renal	D101	GPPGENGKPGEPGP	648	661	P02461	COL3A1
Lupus nephritis	Renal	D110	EKGDQGPPGDPGSPGSPGPAGPAGPPG	591	617	Q01955	COL4A3
Lupus nephritis	Renal	D112	EPGPPGQQGTPGTQGLPGPQ	644	663	P13942	COL11A2
Lupus nephritis	Renal	D114	MRGMPGPPGPPGPPGP	1250	1265	P39060	COL18A1
Lupus nephritis	Renal	D115	PGDTGKDGPRGAQGPAGP	198	215	Q86Y22	COL23A1
Lupus nephritis	Renal	D116	PGKKGDDGTPSQPGPPGP	240	257	Q86Y22	COL23A1
Lupus nephritis	Renal	D118	GPALLHQSTAAQH	340	352	O15438-3	ABCC3
Lupus nephritis	Renal	D139	TKKVPQVSTPTL	436	447	P02768	ALB
Lupus nephritis	Renal	D140	AKLYGRAPQLRETL	148	161	P02760	AMBP
Lupus nephritis	Renal	D153	FKEKESQDKTLSLPELEQQQEQQQEQQQEQVQM	358	390	P06727	APOA4
Lupus nephritis	Renal	D154	EEAGARVQQNVPSGTDTGDPQSKP	28	51	O14791	APOL1
Lupus nephritis	Renal	D159	HSGFEDELSEVLENQSSQAELKEAVEEPSSKDVME	97	131	P10645	CHGA
Lupus nephritis	Renal	D167	DEAGSEADHEGTHSTKRGHA	605	624	P02671	FGA
Lupus nephritis	Renal	D169	LIQPDSSVKPYR	256	267	P02675	FGB
Lupus nephritis	Renal	D171	KQGQEQDSRQESRLNEDFLGMLV	145	167	Q8TAL6	FIBIN PSEC0235
Lupus nephritis	Renal	D172	VEDDGDDTSLDSDLDPE	460	476	Q8IY81	FTSJ3 SB92
Lupus nephritis	Renal	D176	GGSPKGDVDP	9	18	P54710	FXYD2 ATP1C ATP1G1
Lupus nephritis	Renal	D179	VLSPADKTNVKAAWGKVGAHAGEYGAEALERMF	2	34	P69905	HBA1 HBA2
Lupus nephritis	Renal	D180	SPADKTNVKAAWGKVGAHAGEYGAEALER	4	32	P69905	HBA1 HBA2
Lupus nephritis	Renal	D182	DKTNVKAAWGKVGAHAGEYGAEALERM	7	33	P69905	HBA1 HBA2
Lupus nephritis	Renal	D184	TYFPHFDLSHGSAQVKGHGKK	42	62	P69905	HBA1 HBA2
Lupus nephritis	Renal	D188	HVDDMPNALSALSDLHAHK	73	91	P69905	HBA1 HBA2
Lupus nephritis	Renal	D189	MPNALSALSDLHAHKLRVDPV	77	97	P69905	HBA1 HBA2
Lupus nephritis	Renal	D204	VHLTPEEKSAVTALWGKVNVDEVGGEALGRLL	2	33	P68871	HBB
Lupus nephritis	Renal	D205	LTPEEKSAVTAL	4	15	P68871	HBB
Lupus nephritis	Renal	D206	LTPEEKSAVTALWGKVNVDEVGGEALGRL	4	32	P68871	HBB
Lupus nephritis	Renal	D207	SAVTALWGK	10	18	P68871	HBB
Lupus nephritis	Renal	D124	GVVSLGSPSGEVSHPRKT	322	339	P02765	AHSG
Lupus nephritis	Renal	D136	LVRYTKKVPQVSTPTL	432	447	P02768	ALB
Lupus nephritis	Renal	D141	DEPPQSPWDRVKD	25	37	P02647	APOA1
Lupus nephritis	Renal	D143	HLAPYSDELRQRL	186	198	P02647	APOA1
Lupus nephritis	Renal	D161	FDSDPITVTVPVEVSRKNP	410	428	P10909	CLU APOJ CLI KUB1 AAG4
Lupus nephritis	Renal	D170	DKKREEAPSLRPAPPPISGGGY	50	71	P02675	FGB
Lupus nephritis	Renal	D200	VHLTPEEKSAVT	2	13	P68871	HBB
Lupus nephritis	Renal	D208	WGKVNVDEVGGEALGR	16	31	P68871	HBB
Lupus nephritis	Renal	D211	LVVYPWTQRF	33	42	P68871	HBB
Lupus nephritis	Renal	D228	LDTYPNDETTERVFPY	161	176	Q12907	LMAN2
Lupus nephritis	Renal	D232	MVEHTPDEESIDWTKIEPSVN	277	297	Q12907	LMAN2
Lupus nephritis	Renal	D238	DHDVGSELPPEGVLGALL	223	240	Q9UHG2	PCSK1N
Lupus nephritis	Renal	D243	FAEEKAVADTRDQADGSRASVD	605	626	P01833	PIGR
Major depressive disorder	Mental	D601	LQLSRPITF	138	146	Q16651	PRSS8
Major depressive disorder	Mental	D602	THNRTPE	306	312	P00747	PLG
Major depressive disorder	Mental	D603	SRDGWQL	87	93	Q8WVN6	SECTM1 K12
Major depressive disorder	Mental	D605	YMWHLVGHQRNNRQVTL	115	131	Q8WVN6	SECTM1 K12
Major depressive disorder	Mental	D607	LTKKFSRHHGPTITAKLYGRAPQLRETL	134	161	P02760	AMBP HCP ITIL
Major depressive disorder	Mental	D608	SVGLSDIAMDTTVTHATSHGRAHSVEECRCPIGYSGLSCESCDAHFT	704	750	P98160	HSPG2
Major depressive disorder	Mental	D610	ALNIRVGGTGM	445	455	P98160	UMOD
Major depressive disorder	Mental	D611	FAIVPLHAAPGDA	150	162	P24855	DNASE1 DNL1 DRNI
Major depressive disorder	Mental	D597	FVEPILE	55	61	P05155	SERPING1 C1IN C1NH
Major depressive disorder	Mental	D598	TGSPAPTIHWSKLRSPLPWQHRLEGDTLIIPRVAQQDSGQY	3236	3276	P98160	HSPG2
Major depressive disorder	Mental	D600	YVPKEFNAET	521	530	P02768	ALB
Major depressive disorder	Mental	D606	NIRVGGTGMF	447	456	P98160	UMOD
Major depressive disorder	Mental	D612	LAFPGHVFSRSLPEVPETIE	4212	4231	P98160	HSPG2
Necrotising enterocolitis	Bowel	D2531	QPNHTPAGPPGP	183	194	Q9BQ15	NABP2 OBFC2B SSB1 LP3587
Necrotising enterocolitis	Bowel	D2532	VGPMGPPGPPGPRGPAG	1173	1189	P13942	COL11A2
Necrotising enterocolitis	Bowel	D2533	SVPASTGLGWGSGLVAPLQE	759	778	Q6ZNJ1	NBEAL2 KIAA0540 UNQ253/PRO290
Necrotising enterocolitis	Bowel	D2534	PALPPPPPPARA	296	307	Q7Z6J2	GRASP
Necrotising enterocolitis	Bowel	D2536	GNHHHGPCDPHPTYTDLSA	397	415	P31249	HOXD3 HOX1D HOX4A
Necrotising enterocolitis	Bowel	D2537	YACDCDDNHMC	585	595	Q86SJ6	DSG4 CDHF13
Necrotising enterocolitis	Bowel	D2538	CCSSSGCGSFCC	91	102	Q6L8G4	KRTAP5-11 KAP5.11 KRTAP5.11
Necrotising enterocolitis	Bowel	D2539	PKPSPPPPLILS	187	198	Q6ZUB0	SPATA31D4 FAM75D4
Preeclampsia	Cardiovascular	D2799	ASTRESGVPDRFSGSGSGTD	77	96	P06312	IGKV4-1
Preeclampsia	Cardiovascular	D2804	SPGNIGPAGKEGPV	455	468	P08123	COL1A2
Preeclampsia	Cardiovascular	D2805	FRFAGNYDL	553	561	P07911	UMOD
Preeclampsia	Cardiovascular	D2924	PMSIPPEVKFNKP	381	393	P01009	SERPINA1Â AAT PI PRO0684 PRO2209
Preeclampsia	Cardiovascular	D525	DAAQKTDTSHHDQDHPTFNKITPNL	30	54	P01009	SERPINA1
Preeclampsia	Cardiovascular	D532	MIEQNTKSPLFM	398	409	P01009	SERPINA1
Preeclampsia	Cardiovascular	D534	IEQNTKSPL	399	407	P01009	SERPINA1
Preeclampsia	Cardiovascular	D536	MIEQNTKSPLFMGK	398	411	P01009	SERPINA1
Preeclampsia	Cardiovascular	D537	MIEQNTKSPLF	398	408	P01009	SERPINA1
Preeclampsia	Cardiovascular	D539	PPGPPGHPGPQG	660	671	Q01955	COL4A3
Preeclampsia	Cardiovascular	D548	PPGMRGSPGPPGP	1037	1049	Q07092	COL16A1
Preeclampsia	Cardiovascular	D535	AIPMSIPPEVKFNKPF	379	394	P01009	SERPINA1
Preeclampsia	Cardiovascular	D552	SVIDQSRVLN	591	600	P07911	UMOD
Preeclampsia	Cardiovascular	D553	SVIDQSRV	591	598	P07911	UMOD
Preeclampsia	Cardiovascular	D556	SVIDQSRVLNLGP	591	603	P07911	UMOD
Preeclampsia	Cardiovascular	D2802	SGSVIDQSRVLNLGP	589	603	P07911	UMOD
Prostate cancer	Cancer	D1106	YTKVVHYRKWIKDTIVANP	243	261	P07288	KLK3 APS
Renal cell cancer	Cancer	D576	VRLVFQDF	79	86	Q9NZP8	C1RL
Renal cell cancer	Cancer	D1459	ISRLEPEDF	96	104	P01619	IGKV3-20
Renal cell cancer	Cancer	D583	LGAPAVPAWSAAQGDVAALGL	40	60	O75900	MMP23A MMP21 MMP23B MMP22
Renal cell cancer	Cancer	D1462	QDGRPGPPGPPG	561	572	P02452	COL1A1
Renal cell cancer	Cancer	D1465	GLPGPPGPPGEGGKPG	678	693	P05997	COL5A2
Renal cell cancer	Cancer	D590	MDHSENAIGVAATMAHEMGHNFGMTHDSA	330	358	Q9H013	ADAM19
Renal cell cancer	Cancer	D591	EHGEDTHQSPEPEDEPGGPGAMTESLEASE	472	501	Q86UC2	RSPH3 RSHL RSP3
Renal cell cancer	Cancer	D592	SQPPPLPPPPPPAQETQEPSPILDSEETRAAAPQ	362	395	Q16643	DBN D0S117E
Renal cell cancer	Cancer	D593	STHGKFHGTVKAENGKLVINGNPITIFQERDPSK	51	84	P04406	GAPDH GAPD
Renal cell cancer	Cancer	D1474	PGPPGDQGPPGPDGPRGAPGPPG	1257	1279	P53420	COL4A4
Renal cell cancer	Cancer	D594	CERNIDDCPNHRCQNGGVCVDGVNTYNCRCPPQWTG	257	292	Q04721	NOTCH2
Renal cell cancer	Cancer	D595	EEKDIKPIIKDEKGRVGSGSGRNLWVSGLSSTTRATDLK	386	424	Q14151	SAFB2 KIAA0138
Renal cell cancer	Cancer	D596	HEVKTIDMRFRIHCQEARISPMSHILNAKELVLNINKLE	868	906	Q8NDH2	CCDC168 C13orf40
Renal cell cancer	Cancer	D1477	PGLPGNPGRDGDVGLPGDPGLPGQPGL	665	691	P29400	COL4A5
Renal cell cancer	Cancer	D1481	EFTPPVQAAYQKVVAGVANALAHKYH	122	147	P68871	HBB
Renal cell cancer	Cancer	D1483	VMGFPGPKGAAGEPGKAGERGVPGPPGAVGPAG	579	611	P02452	COL1A1
Renal cell cancer	Cancer	D1484	AVQEWNQNDTYNLYISDTRGIYFTL	449	473	Q9UPU3	SORCS3 KIAA1059
Renal cell cancer	Cancer	D1488	SGPQGPGGPPGPKGNSGEPGAPGSKGDTGAKGEPGPVG	418	455	P02452	COL1A1
Renal cell cancer	Cancer	D1489	DPGIPGLDRSGFPGETGSPGIPGHQGEMGPLGQR	840	873	Q01955	COL4A3
Renal cell cancer	Cancer	D1491	GLEGPKGEVGAPGSKGEAGPTGPMGAMGPLGPRGMPG	306	342	P05997	COL5A2
Renal cell cancer	Cancer	D889	RAHGQESAIF	69	78	Q8WVN6	SECTM1 K12
Renal cell cancer	Cancer	D891	EEALPVSLSQGQPSRQ	636	651	Q16819	MEP1A
Renal cell cancer	Cancer	D577	YRSPHWGSTYSVS	107	119	P41222	PTGDS PDS
Renal cell cancer	Cancer	D894	FRSGSVIDQSRVLNLGPITR	587	606	P07911	UMOD
Renal cell cancer	Cancer	D895	VKQADSGSSEEKQLYNKYPDAVA	19	41	P10451	SPP1 BNSP OPN PSEC0156
Schistosoma haematobium infection	Infection	D1115	VYPWTQRF	35	42	P69891	HBG1 PRO2979
Systemic juvenile idiopathic arthritis	Autoimmune	D2504	PPGPPGYPGKQ	560	570	Q14055	COL9A2
Systemic juvenile idiopathic arthritis	Autoimmune	D2497	GAKGDAGAPGAPGSQGAPG	707	725	P02452	COL1A1
Systemic juvenile idiopathic arthritis	Autoimmune	D2500	GPPGKNGDDGEAGKPGRPG	224	242	P02452	COL1A1
Type 1 diabetes mellitus	Metabolic	D2933	HTSDSDVPSGVTEVVVKL	392	409	P10909	CLU APOJ CLI KUB1 AAG4
Type 1 diabetic nephropathy	Renal	D1247	VSSQNLSLN	243	251	O95049	TJP3 ZO3
Type 1 diabetic nephropathy	Renal	D1248	PEFQQHLYE	2479	2487	Q9NYQ8	FAT2 CDHF8 KIAA0811 MEGF1
Type 1 diabetic nephropathy	Renal	D1249	WGYHGEGNKSLVVAHA	11	26	Q9H8X2	IPPK C9orf12
Type 1 diabetic nephropathy	Renal	D1250	PKGRGGPNGDPGPLGPPGEKGKLG	845	868	P20908	COL5A1
Type 2 diabetic nephropathy	Renal	D2808	LTLGPGLQPLPQ	85	96	P51460	INSL3 RLF RLNL
Type 2 diabetic nephropathy	Renal	D2811	LKSRVTMS	83	90	A0A0C4DH34	IGHV4-28
Type 2 diabetic nephropathy	Renal	D2812	FKAWAVARL	235	243	P02768	ALB
Type 2 diabetic nephropathy	Renal	D2813	GEYKFQNALL	423	432	P02768	ALB
Type 2 diabetic nephropathy	Renal	D2814	PLGLPGIDGIPGL	1381	1393	Q14031	COL4A6
Type 2 diabetic nephropathy	Renal	D2815	TYVPKEFNAET	520	530	P02768	ALB
Type 2 diabetic nephropathy	Renal	D2816	EPGVSGPMGPRGPP	232	245	P02458	COL2A1
Type 2 diabetic nephropathy	Renal	D2859	VGEPGPAGSKGESGNKGEPGSAGP	345	368	P08123	COL1A2
Type 2 diabetic nephropathy	Renal	D883	TPVLKPEEEAPAPEVGASKPEG	113	134	P04004	VTN
Type 2 diabetic nephropathy	Renal	D884	MADEAGSEADHEGTHST	603	619	P02671	FGA
Type 2 diabetic nephropathy	Renal	D885	SLEDKTERELLESYIDGR	346	363	P00734	F2
Type 2 diabetic nephropathy	Renal	D886	TPVLKPEEEAPAPEVGASKPE	113	133	P04004	VTN
Type 2 diabetic nephropathy	Renal	D887	RQLGLPGPPDVPDHAAYHPF	668	687	Q14624	ITIH4 IHRP ITIHL1 PK120 PRO1851
Type 2 diabetic nephropathy	Renal	D2943	LNQPDSQLQLTTGNGLF	127	143	P01009	SERPINA1 AAT PI PRO0684 PRO2209
Type 2 diabetic nephropathy	Renal	D1284	TGPIGPPGPAGAPGDKGESGPSGPAGPTG	766	795	P02452	SERPINA1
Type 2 diabetic nephropathy	Renal	D1286	VGPPGPPGPPGPPGPPS	1177	1194	P02452	SERPINA1
Type 2 diabetic nephropathy	Renal	D1297	LTGSPGSPGPDGKTGPPGPAGQDGRPGPPGPPG	540	573	P02452	SERPINA1
Type 2 diabetic nephropathy	Renal	D1299	ANGAPGNDGAKGDAGAPGAPGSQGAPGLQGMPGERGAAGLPGP	699	742	P02452	SERPINA1
Type 2 diabetic nephropathy	Renal	D1304	NGDDGEAGKPGRPGERGPPGPQG	229	252	P02452	SERPINA1
Type 2 diabetic nephropathy	Renal	D1305	GRTGDAGPVGPPGPPGPPGPPGPPS	1169	1194	P02452	SERPINA1
Type 2 diabetic nephropathy	Renal	D1306	KEGGKGPRGETGPAGRPGEVGPPGPPGPAG	903	933	P02452	SERPINA1
Type 2 diabetic nephropathy	Renal	D1316	GPPGPPGPPGPPGPPS	1178	1194	P02452	SERPINA1
Type 2 diabetic nephropathy	Renal	D1323	VGPPGPPGPPGPPGPPSAG	1177	1196	P02452	SERPINA1
Type 2 diabetic nephropathy	Renal	D1324	TGSPGSPGPDGKTGPGPAG	586	604	P02452	SERPINA1
Type 2 diabetic nephropathy	Renal	D1334	KGNSGEPGAPGSKGDTGAKGEPGPVG	430	456	P02452	SERPINA1
Type 2 diabetic nephropathy	Renal	D1337	GADGQPGAKGEPGDAGAKGDAGPPGPAGP	818	847	P02452	SERPINA1
Type 2 diabetic nephropathy	Renal	D1340	KDGEAGAQGPPGPAGPAGERGEQGPAGSPG	612	642	P02452	SERPINA1
Type 2 diabetic nephropathy	Renal	D1356	SPGSPGPDGKTGPPGPAG	543	561	P02452	SERPINA1
Type 2 diabetic nephropathy	Renal	D1359	NGAPGNDGAKGDAGAPGAPG	700	720	P02452	SERPINA1
Type 2 diabetic nephropathy	Renal	D1361	DDGEAGKPGRPGERGPPGP	231	250	P02452	SERPINA1
Type 2 diabetic nephropathy	Renal	D1363	PPGEAGKPGEQGVPGDLGAPGP	651	673	P02452	SERPINA1
Type 2 diabetic nephropathy	Renal	D1365	GPPGEAGKPGEQGVPGDLGAPGP	650	673	P02452	SERPINA1
Type 2 diabetic nephropathy	Renal	D1367	NGDDGEAGKPGRPGERGPPGPQ	229	251	P02452	SERPINA1
Type 2 diabetic nephropathy	Renal	D1370	ADGQPGAKGEPGDAGAKGDAGPPGPAGP	819	847	P02452	SERPINA1
Type 2 diabetic nephropathy	Renal	D1372	GPPGADGQPGAKGEPGDAGAKGDAGPPGPA	815	845	P02452	SERPINA1
Type 2 diabetic nephropathy	Renal	D1374	GPPGADGQPGAKGEPGDAGAKGDAGPPGPAGP	815	847	P02452	SERPINA1
Type 2 diabetic nephropathy	Renal	D1375	GESGREGAPGAEGSPGRDGSPGAKGDRGETGP	1010	1042	P02452	SERPINA1
Type 2 diabetic nephropathy	Renal	D1377	LKGQPGAPGVKGEPGAPGENGTPGQTGARG	188	218	P08123	APOA1
Type 2 diabetic nephropathy	Renal	D1380	NSGEPGAPGSKGDTGAKGEPGPVG	432	456	P02452	SERPINA1
Type 2 diabetic nephropathy	Renal	D1384	GEKGPSGEAGTAGPPGTPGP	844	864	P08123	APOA1
Type 2 diabetic nephropathy	Renal	D1385	QGEAGQKGDAGAPGPQGPSG	851	871	P02458	SERPINA1
Type 2 diabetic nephropathy	Renal	D1392	GNDGAPGKNGERGGPGGPGP	585	605	P02461	SERPINA1
Type 2 diabetic nephropathy	Renal	D1394	LQGLPGTGGPPGENGKPGEPGPKGDAGAPGAPGGKGDAGAPGERGPPG	640	688	P02461	SERPINA1
Type 2 diabetic nephropathy	Renal	D1396	ENGKPGEPGPKGDAGAPGAPGGKGDAGAPGERGPPG	652	688	P02461	SERPINA1
Type 2 diabetic nephropathy	Renal	D1398	ARGNDGARGSDGQPGPPGPPGTAGFPGSPGAKGEVGPAGSPGSNGAPG	319	367	P02461	SERPINA1
Type 2 diabetic nephropathy	Renal	D1405	NTGAPGSPGVSGPKGDAGQPGEKGSPGAQGPPGAPGP	910	947	P02461	SERPINA1
Type 2 diabetic nephropathy	Renal	D1406	GPGSDGKPGPPG	544	556	P02461	SERPINA1
Type 2 diabetic nephropathy	Renal	D1414	APGAPGGKGDAGAPGERGPPG	667	688	P02461	SERPINA1
Type 2 diabetic nephropathy	Renal	D1416	SEGSPGHPGQPGPPGPPGAPGP	1174	1196	P02461	SERPINA1
Type 2 diabetic nephropathy	Renal	D1417	SNGNPGPPGPSGSPGKDGPPGPAG	886	910	P02461	SERPINA1
Type 2 diabetic nephropathy	Renal	D1421	GAPGQNGEPGGKGERGAPGEKGEGGPPG	813	841	P02461	SERPINA1
Type 2 diabetic nephropathy	Renal	D1422	NTGAPGSPGVSGPKGDAGQPGEKGSPGAQGPPGAPGPLG	910	949	P02461	SERPINA1
Type 2 diabetic nephropathy	Renal	D1426	GLPGPPGPPGSFLSN	885	900	Q9UMD9	VGF
Type 2 diabetic nephropathy	Renal	D2942	LREGETKAVKTVRTPGAAANLEL	435	457	P04217	A1BG
